# Supplementary material for: Interactive effects of agricultural landscape heterogeneity and weather conditions on breeding density and reproductive success of a diurnal raptor
Source: Ecol Evol. 2024 Mar 12;14(3):e11155. doi: 10.1002/ece3.11155 (PMC10932691; doi:10.1002/ece3.11155)
Supplement: Supplementary file 2 — Appendix S2. [file ECE3-14-e11155-s002.xlsx]

## Sheet: nests
id	year	box	tlch_indx	ykj_n	ykj_e	vole_indx	rain_sum	laydate	clutchs	fledged	maage	subarea	block
1576	1985	265	0.207708	7003057	3293421	7.62195	40.3	38	6	6	>2	A	113
1647	1985	279	0.61535	7002892	3305748	12.9412	40.3	38	7	7	>2	B	269
1840	1985	429	0.125319	7005649	3292651	7.62195	40.3	32	6	6	>2	A	112
1852	1985	434	0.295264	7005004	3293993	7.62195	40.3	51	6	0	>2	A	112
1871	1985	438	0.177083	7004309	3293340	7.62195	40.3	26	6	3	>2	A	113
1915	1985	450	0.13877	7004159	3294460	7.62195	40.3	46	7	6	>2	A	139
2038	1985	475	0.374173	7000931	3294195	7.62195	40.3	46	6	2	>2	A	114
2045	1985	478	0.149995	7000151	3294007	7.62195	40.3	35	5	5	>2	A	115
2063	1985	482	0.226492	6999390	3294256	7.62195	40.3	27	6	5	>2	A	115
2144	1985	495	0.17193	6997054	3295028	7.62195	40.3	28	6	6	>2	A	142
2160	1985	497	0.185674	6997876	3294584	7.62195	40.3	34	6	4	>2	A	116
2174	1985	499	0.271922	6998322	3294568	7.62195	40.3	37	5	5	>2	A	142
2197	1985	502	0.268436	6996646	3295760	7.62195	40.3	29	6	5	>2	A	143
2273	1985	554	0.158268	7007924	3292232	7.62195	40.3	42	5	5	>2	A	85
2315	1985	562	0.157826	7009949	3291911	7.62195	40.3	46	5	5	>2	A	84
2330	1985	565	0.141661	7010409	3291504	7.62195	40.3	50	4	4	>2	A	84
2334	1985	566	0.504582	7001625	3297474	7.62195	40.3	53	5	4	NA	A	166
2350	1985	568	0.402934	6996429	3296229	7.62195	40.3	26	6	6	>2	A	143
2474	1985	596	0.382794	6997479	3292521	7.62195	40.3	20	8	6	>2	A	116
2519	1985	607	0.108023	6998943	3292886	7.62195	40.3	38	6	5	>2	A	115
2639	1985	629	0.151877	7009073	3292019	7.62195	40.3	29	6	6	>2	A	84
2646	1985	630	0.294195	7009922	3292322	7.62195	40.3	37	6	5	>2	A	84
3168	1985	922	0.620264	7010481	3303433	12.9412	40.3	46	5	4	NA	B	187
3170	1985	923	0.639553	7011169	3303276	12.9412	40.3	44	5	5	>2	B	239
3261	1985	970	0.233468	7010039	3302166	12.9412	40.3	22	6	6	>2	B	214
262	1985	16 risupesa	0.35563	7008246	3302396	7.62195	40.3	20	6	6	NA	A	NA
14	1985	2 risupesa	0.184078	7017079	3289077	12.9412	40.3	NA	6	6	NA	B	NA
1	1985	5 risupesa	0.563866	6995705	3306363	12.9412	40.3	NA	7	6	NA	B	NA
1577	1986	265	0.145487	7003057	3293421	3.04878	62.9	20	6	2	>2	A	113
1586	1986	266	0.434018	7001900	3294525	3.04878	62.9	17	6	5	>2	A	140
1608	1986	271	0.551616	7001612	3295641	3.04878	62.9	49	4	1	>2	A	140
1648	1986	279	0.576541	7002892	3305748	6.51515	62.9	23	6	5	>2	B	269
1809	1986	416	0.165431	6996404	3295631	3.04878	62.9	22	5	0	NA	A	NA
1810	1986	421	0.328312	7005649	3293474	3.04878	62.9	40	5	5	>2	A	112
1822	1986	426	0.150482	7006369	3291882	3.04878	62.9	19	7	7	>2	A	86
1827	1986	427	0.169931	7005378	3292174	3.04878	62.9	38	7	5	>2	A	86
1841	1986	429	0.187601	7005649	3292651	3.04878	62.9	26	5	0	NA	A	112
1872	1986	438	0.201047	7004309	3293340	3.04878	62.9	24	6	0	NA	A	113
1891	1986	441	0.201853	7003951	3293127	3.04878	62.9	11	7	4	>2	A	113
1908	1986	448	0.13722	7004100	3295617	3.04878	62.9	34	6	4	>2	A	139
1916	1986	450	0.101452	7004159	3294460	3.04878	62.9	22	7	4	>2	A	139
1952	1986	456	0.204234	7002729	3294023	3.04878	62.9	25	7	4	>2	A	114
1958	1986	459	0.115886	7002525	3293409	3.04878	62.9	20	7	3	2	A	114
1978	1986	463	0.328066	7001554	3294293	3.04878	62.9	40	5	2	>2	A	114
1988	1986	465	0.652175	7000967	3295777	3.04878	62.9	36	5	0	>2	A	140
2000	1986	469	0.55039	7001280	3296112	3.04878	62.9	33	6	5	>2	A	140
2014	1986	470	0.676311	7000712	3295924	3.04878	62.9	NA	4	0	NA	A	138
2017	1986	471	0.550634	7001615	3295643	3.04878	62.9	22	6	1	>2	A	140
2019	1986	472	0.551179	7001503	3295098	3.04878	62.9	37	5	2	2	A	140
2046	1986	478	0.203119	7000151	3294007	3.04878	62.9	20	6	3	2	A	115
2064	1986	482	0.159437	6999390	3294256	3.04878	62.9	7	7	6	>2	A	115
2084	1986	486	0.472065	6999247	3294830	3.04878	62.9	27	6	3	>2	A	141
2097	1986	487	0.181847	6996991	3295612	3.04878	62.9	20	5	0	>2	A	142
2115	1986	490	0.20359	7004856	3292830	3.04878	62.9	15	7	6	2	A	112
2124	1986	491	0.526574	6998575	3295227	3.04878	62.9	14	5	3	>2	A	142
2133	1986	493	0.328421	6995826	3294881	3.04878	62.9	39	5	3	2	A	143
2137	1986	494	0.219716	6996670	3294478	3.04878	62.9	31	6	4	>2	A	142
2145	1986	495	0.142438	6997054	3295028	3.04878	62.9	13	6	0	>2	A	142
2201	1986	503	0.454906	6997388	3296513	3.04878	62.9	18	7	7	>2	A	168
2222	1986	506	0.330829	7006870	3297467	3.04878	62.9	26	6	6	>2	A	163
2231	1986	548	0.159161	7006924	3291726	3.04878	62.9	42	6	4	>2	A	85
2256	1986	551	0.171903	7007627	3292150	3.04878	62.9	24	6	3	>2	A	85
2274	1986	554	0.231701	7007924	3292232	3.04878	62.9	24	6	4	>2	A	85
2280	1986	555	0.310026	7008654	3291873	3.04878	62.9	30	5	0	>2	A	85
2302	1986	560	0.247525	7009541	3292511	3.04878	62.9	65	5	3	2	A	84
2323	1986	564	0.278837	7010276	3292114	3.04878	62.9	34	7	0	>2	A	84
2335	1986	566	0.416176	7001625	3297474	3.04878	62.9	32	6	4	>2	A	166
2351	1986	568	0.293676	6996429	3296229	3.04878	62.9	31	5	5	>2	A	143
2398	1986	578	0.645858	6995175	3294473	3.04878	62.9	32	5	5	>2	A	143
2429	1986	586	0.598233	6996642	3292853	3.04878	62.9	36	5	0	>2	A	117
2471	1986	595	0.152729	6997524	3293223	3.04878	62.9	24	6	4	NA	A	88
2475	1986	596	0.254452	6997479	3292521	3.04878	62.9	9	6	6	NA	A	116
2511	1986	606	0.156296	6999014	3293790	3.04878	62.9	18	7	5	>2	A	115
2527	1986	609	0.155593	6999590	3293264	3.04878	62.9	41	6	3	>2	A	115
2557	1986	615	0.148285	7001072	3292685	3.04878	62.9	22	7	7	>2	A	114
2572	1986	618	0.1137	6999232	3292100	3.04878	62.9	29	6	1	NA	A	114
2640	1986	629	0.224258	7009073	3292019	3.04878	62.9	16	6	5	>2	A	84
2690	1986	666	0.120014	6999017	3292566	3.04878	62.9	24	6	0	NA	A	115
2713	1986	694	0.136024	7002461	3292905	3.04878	62.9	14	7	7	>2	A	114
2716	1986	695	0.464725	6996220	3291793	3.04878	62.9	37	5	0	NA	A	91
2747	1986	697	0.153944	6998525	3291769	3.04878	62.9	38	6	0	2	A	90
3003	1986	866	0.62183	6994539	3308398	6.51515	62.9	38	7	3	>2	B	300
3177	1986	926	0.439729	7011028	3302902	6.51515	62.9	59	5	3	>2	B	240
3204	1986	930	0.428345	7009391	3302722	6.51515	62.9	20	7	4	>2	B	240
3262	1986	970	0.271874	7010039	3302166	6.51515	62.9	33	6	6	>2	B	214
4464	1986	4 risupesä	0.169973	7003376	3294210	3.04878	62.9	25	5	0	NA	A	NA
4463	1986	45 risupesä	0.383963	6997125	3296456	3.04878	62.9	37	6	0	>2	A	NA
4465	1986	47 risupesä	0.467598	7004135	3296924	3.04878	62.9	NA	5	0	NA	A	NA
4462	1986	48 risupesä	0.589703	7000728	3295198	3.04878	62.9	46	5	0	>2	A	NA
1627	1987	275	0.5603	7000655	3295036	0.731707	140.4	57	2	0	>2	A	141
1659	1987	280	0.565659	6999989	3308266	0.588235	140.4	37	5	4	>2	B	297
1817	1987	423	0.466177	7006083	3293329	0.731707	140.4	26	5	1	>2	A	NA
1873	1987	438	0.199632	7004309	3293340	0.731707	140.4	42	3	2	>2	A	113
1917	1987	450	0.102013	7004159	3294460	0.731707	140.4	47	5	1	>2	A	139
1981	1987	464	0.273053	7001084	3293930	0.731707	140.4	58	4	1	2	A	114
2065	1987	482	0.169024	6999390	3294256	0.731707	140.4	40	5	0	>2	A	115
2106	1987	488	0.43966	6997673	3296187	0.731707	140.4	51	5	1	>2	A	142
2146	1987	495	0.142915	6997054	3295028	0.731707	140.4	53	4	3	>2	A	142
2161	1987	497	0.14916	6997876	3294584	0.731707	140.4	41	4	2	>2	A	116
2175	1987	499	0.176432	6998322	3294568	0.731707	140.4	40	4	2	>2	A	142
2192	1987	501	0.308006	6998944	3294623	0.731707	140.4	49	4	0	>2	A	141
2223	1987	506	0.32585	7006870	3297467	0.731707	140.4	50	5	5	>2	A	163
2275	1987	554	0.238162	7007924	3292232	0.731707	140.4	37	5	0	>2	A	85
2281	1987	555	0.29961	7008654	3291873	0.731707	140.4	47	4	3	>2	A	85
2352	1987	568	0.297995	6996429	3296229	0.731707	140.4	33	6	3	>2	A	143
2407	1987	580	0.618749	6995508	3294297	0.731707	140.4	38	5	2	>2	A	117
2439	1987	587	0.474057	6996865	3293297	0.731707	140.4	40	5	0	>2	A	116
2476	1987	596	0.255319	6997479	3292521	0.731707	140.4	34	5	2	>2	A	116
2558	1987	615	0.149514	7001072	3292685	0.731707	140.4	41	4	2	>2	A	114
2647	1987	630	0.289134	7009922	3292322	0.731707	140.4	41	5	0	NA	A	84
2691	1987	666	0.121037	6999017	3292566	0.731707	140.4	53	4	3	>2	A	115
2717	1987	695	0.476721	6996220	3291793	0.731707	140.4	38	4	4	>2	A	91
2787	1987	719	0.414852	7001157	3297200	0.731707	140.4	42	5	3	>2	A	166
2803	1987	744	0.662491	7009351	3306071	0.588235	140.4	62	5	4	>2	B	266
3120	1987	915	0.34442	7009733	3301435	0.588235	140.4	42	5	4	>2	B	214
3205	1987	930	0.433549	7009391	3302722	0.588235	140.4	41	4	4	>2	B	240
3263	1987	970	0.264951	7010039	3302166	0.588235	140.4	34	5	5	>2	B	214
4466	1987	971	0.607985	7009691	3303319	0.588235	140.4	40	5	0	>2	B	240
1578	1988	265	0.214236	7003057	3293421	8.8	99.5	49	6	6	>2	A	113
1587	1988	266	0.428795	7001900	3294525	8.8	99.5	49	5	0	NA	A	140
1628	1988	275	0.549687	7000655	3295036	8.8	99.5	37	6	6	>2	A	141
1649	1988	279	0.539656	7002892	3305748	15.7353	99.5	40	6	5	2	B	269
1811	1988	421	0.303796	7005649	3293474	8.8	99.5	31	7	7	>2	A	112
1814	1988	422	0.455039	7006052	3293589	8.8	99.5	29	5	4	>2	A	112
1828	1988	427	0.249005	7005378	3292174	8.8	99.5	30	7	6	>2	A	86
1842	1988	429	0.226315	7005649	3292651	8.8	99.5	44	6	1	>2	A	112
1849	1988	432	0.251605	7004943	3293584	8.8	99.5	39	5	4	2	A	112
1851	1988	433	0.239616	7004768	3293726	8.8	99.5	29	6	4	>2	A	112
1853	1988	434	0.273391	7005004	3293993	8.8	99.5	26	7	7	>2	A	112
1866	1988	436	0.211355	7004901	3294499	8.8	99.5	30	8	8	>2	A	138
1874	1988	438	0.272335	7004309	3293340	8.8	99.5	33	6	2	2	A	113
1878	1988	439	0.263739	7003912	3293610	8.8	99.5	26	7	6	>2	A	113
1892	1988	441	0.263167	7003951	3293127	8.8	99.5	39	6	4	>2	A	113
1918	1988	450	0.182956	7004159	3294460	8.8	99.5	34	6	4	>2	A	139
1927	1988	451	0.172653	7004482	3294304	8.8	99.5	42	5	0	>2	A	113
1941	1988	454	0.236691	7003514	3293855	8.8	99.5	29	7	4	NA	A	113
1953	1988	456	0.260003	7002729	3294023	8.8	99.5	42	5	0	>2	A	114
1961	1988	460	0.195247	7002190	3293641	8.8	99.5	47	5	2	>2	A	114
1975	1988	461	0.205889	7001925	3293565	8.8	99.5	22	6	5	>2	A	114
1976	1988	462	0.463496	7002085	3294606	8.8	99.5	35	6	5	>2	A	140
1979	1988	463	0.37965	7001554	3294293	8.8	99.5	42	5	5	>2	A	114
1982	1988	464	0.314065	7001084	3293930	8.8	99.5	26	6	3	>2	A	114
1989	1988	465	0.637051	7000967	3295777	8.8	99.5	51	5	3	>2	A	140
2018	1988	471	0.560305	7001615	3295643	8.8	99.5	32	7	5	>2	A	140
2028	1988	473	0.226994	7001143	3293508	8.8	99.5	32	6	0	>2	A	114
2039	1988	475	0.371097	7000931	3294195	8.8	99.5	34	6	6	>2	A	114
2043	1988	477	0.370029	7000300	3294406	8.8	99.5	43	4	3	>2	A	115
2055	1988	480	0.206094	7001143	3293256	8.8	99.5	41	5	4	>2	A	114
2066	1988	482	0.231788	6999390	3294256	8.8	99.5	24	6	6	>2	A	115
2085	1988	486	0.411413	6999247	3294830	8.8	99.5	31	6	0	>2	A	141
2098	1988	487	0.304213	6996991	3295612	8.8	99.5	34	5	0	>2	A	142
2107	1988	488	0.509623	6997673	3296187	8.8	99.5	37	6	6	>2	A	142
2113	1988	489	0.265262	7005332	3293392	8.8	99.5	22	7	1	>2	A	112
2116	1988	490	0.239429	7005097	3293280	8.8	99.5	29	8	6	>2	A	112
2125	1988	491	0.463771	6998575	3295227	8.8	99.5	31	6	3	>2	A	142
2134	1988	493	0.416466	6995826	3294881	8.8	99.5	39	5	5	>2	A	143
2147	1988	495	0.214807	6997054	3295028	8.8	99.5	25	7	7	>2	A	142
2162	1988	497	0.199111	6997876	3294584	8.8	99.5	32	6	4	>2	A	116
2176	1988	499	0.194883	6998322	3294568	8.8	99.5	35	6	4	>2	A	142
2193	1988	501	0.26056	6998944	3294623	8.8	99.5	39	6	6	>2	A	141
2198	1988	502	0.18699	6997112	3294505	8.8	99.5	37	6	6	>2	A	143
2240	1988	549	0.164591	7008288	3292229	8.8	99.5	24	7	6	>2	A	85
2298	1988	559	0.172524	7009659	3292202	8.8	99.5	37	6	6	>2	A	84
2324	1988	564	0.22152	7010276	3292114	8.8	99.5	39	7	7	>2	A	84
2331	1988	565	0.218389	7010409	3291504	8.8	99.5	27	7	0	NA	A	84
2336	1988	566	0.377134	7001625	3297474	8.8	99.5	31	6	6	>2	A	166
2353	1988	568	0.41717	6996429	3296229	8.8	99.5	27	6	6	>2	A	143
2363	1988	572	0.250938	7006562	3292396	8.8	99.5	29	6	2	NA	A	86
2440	1988	587	0.52404	6996865	3293297	8.8	99.5	43	6	2	>2	A	116
2472	1988	595	0.164924	7000817	3292040	8.8	99.5	43	5	5	>2	A	88
2477	1988	596	0.311377	6997479	3292521	8.8	99.5	46	5	3	>2	A	116
2490	1988	600	0.534968	6998029	3295844	8.8	99.5	44	6	3	>2	A	142
2491	1988	601	0.299424	6996031	3295669	8.8	99.5	46	4	0	>2	A	143
2542	1988	612	0.228676	7000328	3293091	8.8	99.5	24	7	5	2	A	115
2559	1988	615	0.154647	7001072	3292685	8.8	99.5	28	6	6	>2	A	114
2613	1988	624	0.243927	7007264	3292431	8.8	99.5	30	6	6	2	A	86
2648	1988	630	0.234605	7009922	3292322	8.8	99.5	31	6	6	>2	A	84
2687	1988	664	0.29971	7003705	3295578	8.8	99.5	23	5	4	>2	A	139
2718	1988	695	0.514946	6996220	3291793	8.8	99.5	32	6	6	>2	A	91
2748	1988	697	0.203142	6998525	3291769	8.8	99.5	22	6	6	>2	A	90
2754	1988	698	0.190548	6998791	3291826	8.8	99.5	30	6	0	>2	A	65
2804	1988	744	0.576221	7009351	3306071	15.7353	99.5	34	5	5	>2	B	266
2832	1988	825	0.616057	6993987	3308192	15.7353	99.5	49	5	4	>2	B	300
2910	1988	843	0.552513	7007830	3305996	15.7353	99.5	58	4	0	NA	B	NA
2911	1988	844	0.49013	7009245	3306590	15.7353	99.5	67	5	5	>2	B	292
2919	1988	846	0.585577	7009544	3306088	15.7353	99.5	25	5	1	NA	B	266
2940	1988	853	0.434508	7008237	3306724	15.7353	99.5	23	7	5	2	B	293
2966	1988	858	0.597737	7004468	3312533	15.7353	99.5	19	6	6	NA	B	NA
3004	1988	866	0.555854	6994539	3308398	15.7353	99.5	37	7	7	>2	B	300
3121	1988	915	0.210656	7009733	3301435	15.7353	99.5	21	6	3	>2	B	214
3175	1988	925	0.533177	7010481	3303433	15.7353	99.5	42	3	3	>2	B	240
3201	1988	929	0.411485	7010023	3303035	15.7353	99.5	44	6	6	>2	B	240
3206	1988	930	0.341978	7009391	3302722	15.7353	99.5	38	6	4	>2	B	240
3216	1988	931	0.475903	7009499	3303067	15.7353	99.5	43	6	6	NA	B	136
3225	1988	932	0.512344	7008887	3303090	15.7353	99.5	44	6	4	>2	B	240
4470	1988	933	0.545195	7009653	3303308	15.7353	99.5	34	7	0	>2	B	240
3230	1988	941	0.192763	7007096	3298535	8.8	99.5	32	7	7	>2	A	189
3264	1988	970	0.163049	7010039	3302166	15.7353	99.5	28	5	0	NA	B	214
4467	1988	risupesä	0.294034	7006881	3297478	8.8	99.5	22	6	5	>2	A	NA
4468	1988	risupesä	0.570062	7011612	3303198	15.7353	99.5	51	6	6	>2	B	NA
4469	1988	risupesä lato	0.19474	7002111	3293322	8.8	99.5	42	6	2	>2	A	NA
1559	1989	264	0.471214	7000763	3294961	3.6	97.5	19	7	0	>2	A	140
1579	1989	265	0.11931	7003057	3293421	3.6	97.5	23	4	0	>2	A	113
1650	1989	279	0.603172	7002892	3305748	1.47059	97.5	36	6	6	>2	B	269
1829	1989	427	0.118409	7005590	3292422	3.6	97.5	40	4	3	2	A	86
1843	1989	429	0.255678	7005970	3292949	3.6	97.5	21	6	4	>2	A	112
1919	1989	450	0.0910366	7004159	3294460	3.6	97.5	21	6	2	>2	A	139
2056	1989	480	0.0871347	7001143	3293256	3.6	97.5	29	6	0	2	A	114
2057	1989	481	0.478729	7000088	3294829	3.6	97.5	28	6	4	>2	A	141
2067	1989	482	0.133085	6999390	3294256	3.6	97.5	16	6	2	>2	A	115
2117	1989	490	0.139038	7005097	3293280	3.6	97.5	55	4	1	2	A	112
2148	1989	495	0.137781	6997620	3295098	3.6	97.5	16	6	2	>2	A	142
2194	1989	501	0.285865	6998944	3294623	3.6	97.5	16	7	2	>2	A	141
2241	1989	549	0.153842	7008288	3292229	3.6	97.5	14	6	5	>2	A	85
2308	1989	561	0.416665	7011187	3290707	3.6	97.5	29	6	1	>2	A	83
2354	1989	568	0.280237	6996429	3296229	3.6	97.5	21	6	1	>2	A	143
2410	1989	584	0.433089	6995792	3294554	3.6	97.5	21	7	4	>2	A	143
2560	1989	615	0.0665867	7001072	3292685	3.6	97.5	13	6	2	2	A	114
2649	1989	630	0.227966	7009922	3292322	3.6	97.5	23	6	4	>2	A	84
2692	1989	666	0.0493843	6999017	3292566	3.6	97.5	38	5	4	>2	A	115
2719	1989	695	0.493118	6996220	3291793	3.6	97.5	49	5	3	>2	A	91
2749	1989	697	0.0726137	6998525	3291769	3.6	97.5	12	6	5	>2	A	90
2788	1989	719	0.375625	7001157	3297200	3.6	97.5	27	6	5	>2	A	166
2866	1989	833	0.498084	7001128	3309240	1.47059	97.5	23	5	4	>2	B	322
2875	1989	835	0.463304	7002729	3308198	1.47059	97.5	30	6	0	>2	B	296
2941	1989	853	0.349889	7008237	3306724	1.47059	97.5	29	6	4	2	B	293
2982	1989	862	0.631781	7002606	3313957	1.47059	97.5	31	6	0	>2	B	374
3026	1989	869	0.43426	7005940	3308171	1.47059	97.5	31	5	5	>2	B	294
3049	1989	882	0.130848	6998273	3294170	3.6	97.5	30	5	1	>2	A	116
3244	1989	943	0.603113	7010314	3293926	3.6	97.5	28	6	6	>2	A	110
3265	1989	970	0.0696702	7010039	3302166	1.47059	97.5	21	6	4	>2	B	214
4473	1989	risupesä	0.553519	6996325	3293749	3.6	97.5	38	5	3	>2	A	NA
4472	1989	risupesä	0.591232	6995328	3310705	1.47059	97.5	34	5	5	>2	B	NA
1560	1990	264	0.125414	7000763	3294961	1.2	120.3	37	5	4	>2	A	140
1651	1990	279	0.597758	7002892	3305748	0.441176	120.3	39	5	4	>2	B	269
1661	1990	280	0.569932	6999989	3308266	0.441176	120.3	45	5	4	>2	B	297
1942	1990	454	0.296981	7003514	3293855	1.2	120.3	48	4	4	>2	A	113
2058	1990	481	0.178614	7000088	3294829	1.2	120.3	35	5	5	>2	A	141
2108	1990	488	0.384726	6997673	3296187	1.2	120.3	41	4	4	>2	A	142
2118	1990	490	0.358847	7005097	3293280	1.2	120.3	39	5	5	>2	A	112
2135	1990	493	0.657407	6995826	3294881	1.2	120.3	32	6	3	>2	A	143
2163	1990	497	0.39275	6997876	3294584	1.2	120.3	39	5	1	>2	A	116
2225	1990	546	0.617882	6996794	3310780	0.441176	120.3	43	6	2	>2	B	350
2232	1990	548	0.600931	7006749	3292157	1.2	120.3	45	5	2	>2	A	85
2375	1990	575	0.530298	6995340	3310684	0.441176	120.3	28	6	3	>2	B	351
2614	1990	624	0.670948	7005903	3292152	1.2	120.3	40	5	2	>2	A	86
2650	1990	630	0.544464	7009922	3292322	1.2	120.3	47	4	3	>2	A	84
2662	1990	631	0.597757	7013414	3304565	0.441176	120.3	40	5	5	>2	B	264
2720	1990	695	0.456708	6996220	3291793	1.2	120.3	45	5	4	>2	A	91
2755	1990	698	0.613623	6998791	3291826	1.2	120.3	54	4	0	>2	A	65
2856	1990	831	0.582752	7000057	3308986	0.441176	120.3	53	2	0	2	B	323
2867	1990	833	0.521795	7001128	3309240	0.441176	120.3	31	4	3	>2	B	322
2912	1990	844	0.584908	7009261	3306331	0.441176	120.3	35	6	5	>2	B	292
2920	1990	846	0.604451	7009544	3306088	0.441176	120.3	37	5	4	>2	B	266
2963	1990	857	0.507322	7005262	3312213	0.441176	120.3	46	4	1	>2	B	346
2968	1990	860	0.610567	7005011	3312650	0.441176	120.3	58	6	6	>2	B	372
3005	1990	866	0.487815	6994539	3308398	0.441176	120.3	38	6	5	>2	B	300
3012	1990	867	0.574832	7005227	3308214	0.441176	120.3	44	4	2	>2	B	294
3102	1990	910	0.602337	7003922	3299284	1.2	120.3	NA	3	0	NA	A	191
3122	1990	915	0.622774	7009733	3301435	0.441176	120.3	36	5	4	>2	B	214
3266	1990	970	0.594791	7010039	3302166	0.441176	120.3	31	4	3	>2	B	214
1561	1991	264	0.528796	7000763	3294961	11	158.2	42	6	4	2	A	140
1653	1991	279	0.587985	7002892	3305748	13.9706	158.2	53	4	3	>2	B	269
1834	1991	428	0.502853	7010477	3290557	11	158.2	50	5	4	>2	A	84
1854	1991	434	0.354259	7005004	3293993	11	158.2	22	6	0	>2	A	112
1920	1991	450	0.487254	7004159	3294460	11	158.2	38	6	6	>2	A	139
1943	1991	454	0.370308	7003514	3293855	11	158.2	29	6	3	>2	A	113
1963	1991	460	0.183144	7002190	3293641	11	158.2	32	6	1	>2	A	114
1980	1991	463	0.30393	7001554	3294293	11	158.2	23	6	4	>2	A	114
2031	1991	474	0.390725	7001101	3294584	11	158.2	59	5	4	>2	A	140
2059	1991	481	0.557546	7000088	3294829	11	158.2	55	5	1	2	A	141
2068	1991	482	0.288867	6999390	3294256	11	158.2	34	6	4	NA	A	115
2076	1991	484	0.56253	6999247	3294830	11	158.2	27	6	1	>2	A	141
2109	1991	488	0.545866	6997673	3296187	11	158.2	29	6	5	NA	A	142
2114	1991	489	0.28861	7005332	3293392	11	158.2	41	5	2	>2	A	112
2126	1991	491	0.572338	6998575	3295227	11	158.2	52	6	3	NA	A	142
2130	1991	492	0.498949	6998085	3295425	11	158.2	35	6	4	>2	A	142
2226	1991	546	0.681786	6996794	3310780	13.9706	158.2	40	5	2	>2	B	350
2254	1991	550	0.409088	7007802	3291833	11	158.2	22	6	4	>2	A	85
2287	1991	557	0.442417	7008095	3291899	11	158.2	40	5	2	NA	A	85
2337	1991	566	0.48451	7001625	3297474	11	158.2	54	5	3	>2	A	166
2372	1991	573	0.389726	6996096	3294579	11	158.2	45	5	2	>2	A	143
2411	1991	584	0.490641	6995792	3294554	11	158.2	29	5	5	>2	A	143
2441	1991	587	0.530932	6996865	3293297	11	158.2	24	6	4	>2	A	116
2492	1991	601	0.159406	6996031	3295669	11	158.2	51	5	4	>2	A	143
2520	1991	607	0.163853	6998943	3292886	11	158.2	51	6	6	>2	A	115
2543	1991	612	0.115092	7000328	3293091	11	158.2	45	6	3	>2	A	115
2607	1991	623	0.34394	7006455	3292636	11	158.2	16	7	5	>2	A	112
2620	1991	625	0.451319	7007912	3292744	11	158.2	50	5	3	>2	A	111
2629	1991	628	0.299442	7009116	3292425	11	158.2	20	8	4	>2	A	84
2651	1991	630	0.400659	7009922	3292322	11	158.2	22	6	3	>2	A	84
2721	1991	695	0.559021	6996220	3291793	11	158.2	19	6	6	>2	A	91
2756	1991	698	0.141805	6998791	3291826	11	158.2	18	7	3	>2	A	65
2789	1991	719	0.48787	7001157	3297200	11	158.2	46	6	5	>2	A	166
2833	1991	825	0.695568	6993987	3308192	13.9706	158.2	48	5	0	>2	B	300
2841	1991	826	0.696707	6993777	3308591	13.9706	158.2	69	4	4	NA	B	NA
2868	1991	833	0.600596	7001128	3309240	13.9706	158.2	61	4	0	NA	B	322
2872	1991	834	0.647152	7001345	3308453	13.9706	158.2	62	5	0	>2	B	322
2913	1991	844	0.668594	7009261	3306331	13.9706	158.2	26	6	6	>2	B	292
2946	1991	855	0.37003	7006699	3307116	13.9706	158.2	23	6	6	>2	B	294
2964	1991	857	0.644848	7005262	3312213	13.9706	158.2	50	6	5	>2	B	346
2969	1991	860	0.677387	7005011	3312650	13.9706	158.2	34	5	5	>2	B	372
3006	1991	866	0.674978	6994539	3308398	13.9706	158.2	48	5	3	>2	B	300
3013	1991	867	0.64337	7005227	3308214	13.9706	158.2	47	5	3	>2	B	294
3037	1991	880	0.342982	6997154	3295806	11	158.2	59	5	3	>2	A	142
3055	1991	900	0.608549	6994165	3311081	13.9706	158.2	51	4	4	>2	B	352
3057	1991	901	0.646741	6995784	3308305	13.9706	158.2	56	6	5	>2	B	299
3087	1991	907	0.426126	6990455	3305310	13.9706	158.2	44	4	3	>2	B	276
3123	1991	915	0.358679	7009733	3301435	13.9706	158.2	23	6	3	>2	B	214
3178	1991	926	0.548104	7010729	3302927	13.9706	158.2	40	5	3	>2	B	240
3203	1991	929	0.554869	7010023	3303035	13.9706	158.2	36	6	5	>2	B	240
3231	1991	941	0.454185	7007096	3298535	11	158.2	24	6	5	>2	A	189
3236	1991	942	0.678671	7007838	3297232	11	158.2	31	6	5	>2	A	163
3245	1991	943	0.687186	7010314	3293926	11	158.2	31	6	6	>2	A	110
1654	1992	279	0.589872	7002892	3305748	8.08824	50.1	44	5	4	>2	B	269
1818	1992	424	0.429487	7006000	3293174	3.4	50.1	37	6	6	>2	A	112
1830	1992	427	0.225185	7005590	3292422	3.4	50.1	39	5	3	>2	A	86
1835	1992	428	0.505777	7010477	3290557	3.4	50.1	22	6	6	>2	A	84
1868	1992	437	0.331651	7004358	3293755	3.4	50.1	22	8	7	>2	A	113
1921	1992	450	0.491653	7004159	3294460	3.4	50.1	33	6	6	>2	A	139
1977	1992	462	0.503176	7002085	3294606	3.4	50.1	36	5	5	>2	A	140
2044	1992	477	0.362617	7000300	3294406	3.4	50.1	35	6	5	>2	A	115
2086	1992	486	0.214641	6997257	3295238	3.4	50.1	42	5	3	>2	A	141
2110	1992	488	0.554456	6997673	3296187	3.4	50.1	56	5	5	>2	A	142
2199	1992	502	0.210428	6997112	3294505	3.4	50.1	43	5	5	>2	A	143
2213	1992	504	0.139757	6996110	3295416	3.4	50.1	50	4	3	>2	A	143
2224	1992	507	0.50503	7006908	3297347	3.4	50.1	45	6	4	>2	A	163
2227	1992	546	0.681351	6996794	3310780	8.08824	50.1	38	6	6	>2	B	350
2255	1992	550	0.405528	7007802	3291833	3.4	50.1	45	5	5	>2	A	85
2276	1992	554	0.393118	7007924	3292232	3.4	50.1	39	5	2	>2	A	85
2282	1992	555	0.484691	7008654	3291873	3.4	50.1	50	5	2	2	A	85
2288	1992	557	0.436935	7008095	3291899	3.4	50.1	14	7	6	>2	A	85
2332	1992	565	0.358446	7010409	3291504	3.4	50.1	20	6	6	>2	A	84
2376	1992	575	0.670024	6995340	3310684	8.08824	50.1	38	6	6	>2	B	351
2388	1992	577	0.247906	6999786	3291042	3.4	50.1	32	6	6	>2	A	89
2399	1992	578	0.657398	6995175	3294473	3.4	50.1	42	6	3	NA	A	143
2442	1992	587	0.524968	6996865	3293297	3.4	50.1	20	6	4	>2	A	116
2478	1992	596	0.329653	6997479	3292521	3.4	50.1	38	5	3	2	A	116
2521	1992	607	0.161248	6998943	3292886	3.4	50.1	22	6	5	>2	A	115
2591	1992	621	0.466461	6995816	3289844	3.4	50.1	27	7	6	>2	A	65
2608	1992	623	0.354325	7006455	3292636	3.4	50.1	41	5	5	>2	A	112
2630	1992	628	0.290759	7009116	3292425	3.4	50.1	35	6	6	>2	A	84
2652	1992	630	0.40085	7009922	3292322	3.4	50.1	45	4	4	NA	A	84
2765	1992	699	0.240658	6998350	3290627	3.4	50.1	23	6	6	>2	A	90
2852	1992	828	0.480453	6995672	3306480	8.08824	50.1	38	6	1	NA	B	NA
2857	1992	831	0.553779	7000057	3308986	8.08824	50.1	43	5	2	>2	B	323
2917	1992	845	0.651168	7009777	3306243	8.08824	50.1	64	4	0	2	B	266
2947	1992	855	0.369762	7006699	3307116	8.08824	50.1	45	6	6	>2	B	294
3007	1992	866	0.677439	6994539	3308398	8.08824	50.1	38	5	5	>2	B	300
3048	1992	881	0.209048	6997843	3294194	3.4	50.1	44	5	4	>2	A	116
3056	1992	900	0.604126	6994165	3311081	8.08824	50.1	46	5	5	>2	B	352
3058	1992	901	0.652158	6995784	3308305	8.08824	50.1	44	5	5	>2	B	299
3077	1992	905	0.576575	6991155	3304950	8.08824	50.1	45	6	5	>2	B	275
3088	1992	907	0.660213	6990444	3306275	8.08824	50.1	56	4	4	2	B	276
3110	1992	912	0.537462	7004092	3299794	3.4	50.1	33	6	6	>2	A	191
3115	1992	913	0.700476	7001896	3300068	3.4	50.1	49	5	3	2	A	192
3163	1992	921	0.591079	7011268	3302704	8.08824	50.1	29	6	4	>2	B	239
3207	1992	930	0.453966	7009391	3302722	8.08824	50.1	65	4	2	2	B	240
3217	1992	931	0.687175	7010196	3294658	3.4	50.1	36	6	6	>2	A	136
3246	1992	943	0.683844	7010294	3294197	3.4	50.1	43	5	2	>2	A	110
4476	1992	risupesä	0.49893	7006202	3293251	3.4	50.1	9	6	4	>2	A	NA
4477	1992	risupesä	0.247787	7000565	3291035	3.4	50.1	14	6	6	>2	A	NA
1593	1993	267	0.347728	7001498	3293877	0.5	111.1	41	4	1	2	A	114
1596	1993	268	0.666617	6999712	3294984	0.5	111.1	35	5	3	>2	A	141
1631	1993	276	0.638776	6995412	3308272	0.882353	111.1	40	4	2	>2	B	299
1636	1993	277	0.662066	6996833	3310638	0.882353	111.1	34	6	5	>2	B	350
1663	1993	280	0.638955	6999989	3308266	0.882353	111.1	38	4	4	>2	B	297
1815	1993	422	0.63339	7006052	3293589	0.5	111.1	39	5	0	>2	A	112
1855	1993	434	0.444737	7005004	3293993	0.5	111.1	30	6	3	>2	A	112
1879	1993	439	0.337307	7003912	3293610	0.5	111.1	40	4	2	>2	A	113
1957	1993	458	0.395245	7002398	3294081	0.5	111.1	48	4	0	>2	A	NA
2001	1993	469	0.611526	7001280	3296112	0.5	111.1	39	5	2	>2	A	140
2099	1993	487	0.300718	6996991	3295612	0.5	111.1	33	6	3	>2	A	142
2164	1993	497	0.301118	6997876	3294584	0.5	111.1	35	6	6	>2	A	116
2289	1993	557	0.222063	7008095	3291899	0.5	111.1	36	5	4	>2	A	85
2377	1993	575	0.650705	6995340	3310684	0.882353	111.1	37	5	5	>2	B	351
2409	1993	583	0.543658	6994810	3295077	0.5	111.1	39	5	0	>2	A	143
2479	1993	596	0.397219	6997479	3292521	0.5	111.1	40	5	0	>2	A	116
2522	1993	607	0.269113	6998943	3292886	0.5	111.1	44	5	0	NA	A	115
2544	1993	612	0.250173	7000328	3293091	0.5	111.1	32	5	4	>2	A	115
2581	1993	620	0.28975	7000665	3291700	0.5	111.1	28	6	5	>2	A	89
2592	1993	621	0.49597	6995816	3289844	0.5	111.1	44	4	3	>2	A	65
2663	1993	631	0.613951	7013414	3304565	0.882353	111.1	38	5	5	>2	B	264
2722	1993	695	0.60697	6996220	3291793	0.5	111.1	59	5	0	2	A	91
2790	1993	719	0.533946	7001157	3297200	0.5	111.1	36	5	5	>2	A	166
2914	1993	844	0.580322	7009261	3306331	0.882353	111.1	62	2	0	>2	B	292
3008	1993	866	0.640854	6994539	3308398	0.882353	111.1	41	6	5	>2	B	300
3078	1993	905	0.56229	6991155	3304950	0.882353	111.1	60	3	3	2	B	275
3164	1993	921	0.451499	7011268	3302704	0.882353	111.1	39	5	0	>2	B	239
4478	1993	risupesä	0.404533	6997214	3291630	0.5	111.1	28	5	4	>2	A	NA
4479	1993	risupesä	0.523636	7005529	3294586	0.5	111.1	40	5	5	>2	A	NA
1563	1994	264	0.58688	7000763	3294961	4.2	86.7	40	4	4	>2	A	140
1589	1994	266	0.261463	7001940	3293750	4.2	86.7	28	7	6	>2	A	140
1880	1994	439	0.337307	7003912	3293610	4.2	86.7	32	6	3	>2	A	113
1883	1994	440	0.32293	7004472	3293375	4.2	86.7	29	6	2	>2	A	113
1913	1994	449	0.352022	7003804	3295507	4.2	86.7	30	5	5	>2	A	139
1928	1994	451	0.39663	7004713	3294266	4.2	86.7	38	5	0	>2	A	113
1994	1994	468	0.624291	7002079	3297283	4.2	86.7	37	5	5	>2	A	166
2029	1994	473	0.262964	7001143	3293508	4.2	86.7	24	6	2	>2	A	114
2069	1994	482	0.360483	6999390	3294256	4.2	86.7	28	6	6	>2	A	115
2087	1994	486	0.237771	6997257	3295238	4.2	86.7	18	6	5	>2	A	141
2228	1994	546	0.660735	6996794	3310780	3.82353	86.7	40	6	6	>2	B	350
2233	1994	548	0.276897	7006749	3292157	4.2	86.7	22	6	0	>2	A	85
2242	1994	549	0.228163	7008288	3292229	4.2	86.7	33	6	2	>2	A	85
2401	1994	579	0.594718	6994141	3295250	4.2	86.7	27	5	3	>2	A	144
2412	1994	584	0.564389	6995792	3294554	4.2	86.7	54	4	0	>2	A	143
2443	1994	587	0.583721	6996865	3293297	4.2	86.7	33	6	2	>2	A	116
2467	1994	593	0.449971	7010120	3290645	4.2	86.7	27	6	6	>2	A	84
2488	1994	597	0.329729	6997768	3291983	4.2	86.7	36	5	0	>2	A	90
2555	1994	614	0.377194	6999597	3290468	4.2	86.7	37	5	0	>2	A	89
2561	1994	615	0.206282	7001072	3292685	4.2	86.7	43	4	0	>2	A	114
2593	1994	621	0.49597	6995816	3289844	4.2	86.7	56	2	2	>2	A	65
2631	1994	628	0.235833	7009116	3292425	4.2	86.7	19	7	7	>2	A	84
2664	1994	631	0.613951	7013414	3304565	3.82353	86.7	40	5	5	>2	B	264
2677	1994	632	0.550035	7011359	3290639	4.2	86.7	42	5	5	>2	A	83
2723	1994	695	0.60697	6996220	3291793	4.2	86.7	39	5	4	>2	A	91
2766	1994	699	0.331703	6998350	3290627	4.2	86.7	26	6	5	>2	A	90
2802	1994	743	0.544809	7006527	3292980	4.2	86.7	36	5	5	>2	A	112
2834	1994	825	0.693597	6993987	3308192	3.82353	86.7	44	5	4	>2	B	300
2876	1994	835	0.598613	7002791	3308000	3.82353	86.7	65	5	4	>2	B	296
2890	1994	838	0.628534	7011221	3305292	3.82353	86.7	40	5	3	>2	B	265
2921	1994	846	0.614403	7009544	3306088	3.82353	86.7	44	5	2	>2	B	266
2948	1994	855	0.253234	7006699	3307116	3.82353	86.7	26	8	8	>2	B	294
2983	1994	862	0.633164	7002606	3313957	3.82353	86.7	63	4	4	>2	B	374
3009	1994	866	0.640854	6994539	3308398	3.82353	86.7	32	6	6	>2	B	300
3124	1994	915	0.242055	7009733	3301435	3.82353	86.7	40	6	5	>2	B	214
3155	1994	920	0.644071	7011937	3302363	3.82353	86.7	34	6	6	>2	B	213
3179	1994	926	0.412664	7010729	3302927	3.82353	86.7	46	5	4	>2	B	240
1617	1995	272	0.667852	7000911	3296118	2.8	112.8	36	5	5	>2	A	140
1639	1995	277	0.690247	6996833	3310638	0.882353	112.8	34	6	6	2	B	350
1823	1995	426	0.257544	7006144	3292135	2.8	112.8	22	6	1	NA	A	86
1832	1995	427	0.209871	7005590	3292422	2.8	112.8	38	6	3	>2	A	86
1858	1995	435	0.316748	7005097	3294322	2.8	112.8	48	5	4	2	A	112
1884	1995	440	0.224716	7004472	3293375	2.8	112.8	28	6	1	2	A	113
1935	1995	452	0.262336	7003963	3294267	2.8	112.8	35	5	2	>2	A	113
1944	1995	454	0.306966	7003339	3293915	2.8	112.8	37	6	6	>2	A	113
2020	1995	472	0.634341	7001183	3295622	2.8	112.8	43	5	1	NA	A	140
2073	1995	483	0.600761	6999432	3295159	2.8	112.8	25	6	6	>2	A	141
2088	1995	486	0.141266	6997257	3295238	2.8	112.8	40	6	6	>2	A	141
2111	1995	488	0.50896	6997673	3296187	2.8	112.8	32	6	2	>2	A	142
2136	1995	493	0.166942	6995783	3295504	2.8	112.8	54	4	4	2	A	143
2165	1995	497	0.22611	6997829	3294250	2.8	112.8	38	5	3	2	A	116
2177	1995	499	0.250599	6998788	3294371	2.8	112.8	45	5	3	NA	A	142
2200	1995	502	0.161889	6997112	3294505	2.8	112.8	22	6	6	>2	A	143
2243	1995	549	0.294588	7008288	3292229	2.8	112.8	34	5	2	>2	A	85
2257	1995	551	0.30581	7007627	3292150	2.8	112.8	34	5	0	2	A	85
2283	1995	555	0.371495	7008654	3291873	2.8	112.8	36	5	5	2	A	85
2333	1995	565	0.382876	7010409	3291504	2.8	112.8	38	5	4	>2	A	84
2378	1995	575	0.660067	6995340	3310684	0.882353	112.8	41	6	5	>2	B	351
2413	1995	584	0.494173	6995792	3294554	2.8	112.8	33	6	6	>2	A	143
2531	1995	611	0.403853	6997365	3292080	2.8	112.8	52	4	2	2	A	90
2562	1995	615	0.228665	7001072	3292685	2.8	112.8	39	6	0	>2	A	114
2609	1995	623	0.39962	7006455	3292636	2.8	112.8	34	6	2	>2	A	112
2632	1995	628	0.250953	7009116	3292425	2.8	112.8	49	5	0	2	A	84
2653	1995	630	0.433048	7009922	3292322	2.8	112.8	30	6	6	>2	A	84
2678	1995	632	0.569074	7011359	3290639	2.8	112.8	23	5	5	>2	A	83
2688	1995	665	0.31018	7000815	3291407	2.8	112.8	21	6	4	>2	A	88
2705	1995	669	0.509627	6995353	3306609	0.882353	112.8	30	6	6	>2	B	299
2757	1995	698	0.544567	6995920	3288899	2.8	112.8	22	5	4	>2	A	65
2792	1995	719	0.50869	7001157	3297200	2.8	112.8	36	5	0	>2	A	166
2878	1995	836	0.514566	7003044	3307971	0.882353	112.8	34	6	0	NA	B	295
2918	1995	845	0.51677	7009777	3306243	0.882353	112.8	37	7	4	>2	B	266
2949	1995	855	0.297548	7006699	3307116	0.882353	112.8	28	6	4	>2	B	294
2984	1995	862	0.642898	7002606	3313957	0.882353	112.8	34	7	7	>2	B	374
2992	1995	864	0.685098	7003529	3311172	0.882353	112.8	44	4	0	>2	B	347
3079	1995	905	0.548956	6991155	3304950	0.882353	112.8	37	5	4	2	B	275
3089	1995	907	0.677083	6990444	3306275	0.882353	112.8	39	7	7	>2	B	276
3125	1995	915	0.387712	7009733	3301435	0.882353	112.8	53	4	4	>2	B	214
3143	1995	919	0.624567	7011458	3301788	0.882353	112.8	41	5	5	>2	B	213
3180	1995	926	0.36868	7010729	3302927	0.882353	112.8	33	6	6	>2	B	240
3208	1995	930	0.338911	7009391	3302722	0.882353	112.8	33	5	1	>2	B	240
3256	1995	969	0.669578	6991023	3308133	0.882353	112.8	44	5	3	>2	B	301
3275	1995	973	0.643107	6994724	3308551	0.882353	112.8	30	7	5	>2	B	326
3287	1995	975	0.628216	7003581	3313164	0.882353	112.8	34	6	6	>2	B	373
3293	1995	977	0.454935	6995609	3291353	2.8	112.8	41	5	1	>2	A	91
1595	1996	267	0.301537	7001498	3293877	2.5	170.3	37	6	1	>2	A	114
1613	1996	271	0.607468	7001523	3296235	2.5	170.3	42	5	3	>2	A	140
1640	1996	277	0.690808	6996833	3310638	5.29412	170.3	40	6	6	2	B	350
1819	1996	425	0.467638	7006297	3293089	2.5	170.3	42	5	0	>2	A	112
1850	1996	432	0.273843	7004943	3293584	2.5	170.3	57	5	2	2	A	112
1945	1996	454	0.305601	7003339	3293915	2.5	170.3	36	6	1	>2	A	113
2077	1996	484	0.485295	6999247	3294830	2.5	170.3	34	6	3	>2	A	141
2089	1996	486	0.14234	6997257	3295238	2.5	170.3	24	6	4	>2	A	141
2138	1996	494	0.17237	6997298	3294542	2.5	170.3	48	4	4	>2	A	142
2178	1996	499	0.254126	6998788	3294371	2.5	170.3	32	6	3	>2	A	142
2244	1996	549	0.292918	7008288	3292229	2.5	170.3	22	6	6	>2	A	85
2303	1996	560	0.265248	7008811	3292250	2.5	170.3	47	5	2	2	A	84
2316	1996	562	0.363868	7009949	3291911	2.5	170.3	58	4	1	2	A	84
2532	1996	611	0.410311	6997365	3292080	2.5	170.3	55	4	4	>2	A	90
2576	1996	619	0.25223	7000830	3292533	2.5	170.3	47	5	3	>2	A	114
2665	1996	631	0.637778	7013414	3304565	5.29412	170.3	34	6	6	>2	B	264
2689	1996	665	0.311705	7000815	3291407	2.5	170.3	37	5	4	>2	A	88
2706	1996	669	0.508312	6995353	3306609	5.29412	170.3	54	5	4	>2	B	299
2751	1996	697	0.284137	6998525	3291769	2.5	170.3	46	5	4	>2	A	90
2767	1996	699	0.332716	6998350	3290627	2.5	170.3	33	6	2	>2	A	90
2906	1996	840	0.505059	7003865	3307120	5.29412	170.3	58	5	4	>2	B	295
2928	1996	850	0.420497	7010368	3307328	5.29412	170.3	32	6	6	>2	B	292
2972	1996	861	0.649781	7002664	3313743	5.29412	170.3	26	7	6	>2	B	374
3010	1996	866	0.622882	6994539	3308398	5.29412	170.3	32	6	5	>2	B	300
3021	1996	868	0.472229	7006193	3307982	5.29412	170.3	41	5	5	>2	B	294
3066	1996	904	0.623338	6991547	3305137	5.29412	170.3	48	5	0	2	B	275
3144	1996	919	0.61641	7011458	3301788	5.29412	170.3	35	5	5	>2	B	213
3218	1996	931	0.691047	7010196	3294658	2.5	170.3	73	4	4	>2	A	136
3232	1996	941	0.272531	7007096	3298535	2.5	170.3	43	6	3	>2	A	189
3248	1996	967	0.639678	6998984	3310642	5.29412	170.3	41	6	6	>2	B	349
3268	1996	970	0.133948	7010039	3302166	5.29412	170.3	29	7	6	>2	B	214
1857	1997	434	0.189157	7005004	3293993	0.2	67	51	3	2	>2	A	112
1964	1997	460	0.0718698	7002248	3293432	0.2	67	29	6	5	>2	A	114
2139	1997	494	0.0888464	6997298	3294542	0.2	67	50	5	4	>2	A	142
2179	1997	499	0.0934489	6998788	3294371	0.2	67	29	6	6	>2	A	142
2202	1997	503	0.0533156	6996200	3295725	0.2	67	51	5	4	>2	A	168
2230	1997	546	0.64986	6996794	3310780	1.02941	67	41	5	0	>2	B	350
2258	1997	551	0.138931	7007627	3292150	0.2	67	46	5	4	>2	A	85
2304	1997	560	0.11374	7008811	3292250	0.2	67	50	4	0	>2	A	84
2325	1997	564	0.239871	7010276	3292114	0.2	67	42	5	5	>2	A	84
2489	1997	597	0.134774	6997768	3291983	0.2	67	54	3	0	>2	A	90
2582	1997	620	0.100922	7000665	3291700	0.2	67	45	5	0	>2	A	89
2621	1997	625	0.347285	7007912	3292744	0.2	67	57	3	2	>2	A	111
2654	1997	630	0.265052	7009922	3292322	0.2	67	40	5	5	>2	A	84
2697	1997	667	0.634485	7010385	3294638	0.2	67	42	5	3	>2	A	136
2734	1997	696	0.0516907	6998513	3292205	0.2	67	45	5	5	>2	A	90
2758	1997	698	0.392464	6995920	3288899	0.2	67	43	5	4	>2	A	65
2891	1997	838	0.604532	7011221	3305292	1.02941	67	54	4	3	>2	B	265
2950	1997	855	0.176472	7006699	3307116	1.02941	67	28	6	5	>2	B	294
3126	1997	915	0.232826	7009733	3301435	1.02941	67	59	4	4	>2	B	214
3156	1997	920	0.657131	7011937	3302363	1.02941	67	60	3	0	>2	B	213
3182	1997	926	0.353329	7010729	3302927	1.02941	67	41	5	3	>2	B	240
3199	1997	928	0.137753	7009876	3302487	1.02941	67	41	5	3	>2	B	240
3257	1997	969	0.638547	6991023	3308133	1.02941	67	49	5	4	>2	B	301
3276	1997	973	0.613396	6994724	3308551	1.02941	67	61	4	2	2	B	326
3349	1997	992	0.631417	7005251	3312809	1.02941	67	51	5	4	>2	B	372
3414	1997	1006	0.465475	6995370	3306342	1.02941	67	38	5	2	>2	B	273
3496	1997	1022	0.615594	7001328	3312212	1.02941	67	48	5	5	>2	B	348
3514	1997	1026	0.706447	6998867	3314786	1.02941	67	62	4	2	>2	B	401
3522	1997	1027	0.649426	6998793	3317582	1.02941	67	38	5	2	>2	B	427
3631	1997	1048	0.716508	7013588	3313557	1.02941	67	42	5	5	>2	B	368
2166	1998	497	0.147883	6997829	3294250	0.2	150.3	51	5	4	>2	A	116
2326	1998	564	0.318394	7010276	3292114	0.2	150.3	50	5	4	>2	A	84
2402	1998	579	0.597577	6994143	3295126	0.2	150.3	41	5	3	>2	A	144
2735	1998	696	0.162809	6998513	3292205	0.2	150.3	36	6	5	>2	A	90
2759	1998	698	0.433918	6995920	3288899	0.2	150.3	38	6	5	>2	A	65
2951	1998	855	0.208572	7006699	3307116	0.588235	150.3	57	4	0	>2	B	294
2973	1998	861	0.654412	7002664	3313743	0.588235	150.3	54	3	3	>2	B	374
3183	1998	926	0.467692	7010729	3302927	0.588235	150.3	38	4	0	NA	B	240
3247	1998	943	0.636766	7010294	3294197	0.2	150.3	57	4	4	>2	A	110
3258	1998	969	0.742094	6993503	3308522	0.588235	150.3	39	5	4	>2	B	301
3323	1998	987	0.584378	7013938	3308340	0.588235	150.3	48	4	4	NA	B	290
3350	1998	992	0.660511	7005251	3312809	0.588235	150.3	45	5	5	>2	B	372
3415	1998	1006	0.580286	6995370	3306342	0.588235	150.3	53	4	1	>2	B	273
3478	1998	1019	0.671232	6998537	3319029	0.588235	150.3	49	4	4	>2	B	454
3488	1998	1021	0.611544	7001825	3312299	0.588235	150.3	67	4	2	>2	B	348
3538	1998	1029	0.67526	7003149	3316045	0.588235	150.3	48	4	4	>2	B	399
3547	1998	1030	0.658368	7003988	3315916	0.588235	150.3	54	4	4	>2	B	399
3638	1998	1049	0.645598	7008408	3313669	0.588235	150.3	46	5	5	2	B	371
1567	1999	264	0.456456	7000763	3294961	9.6	50.7	44	6	4	>2	A	140
1641	1999	277	0.669731	6996833	3310638	11.9118	50.7	33	5	5	>2	B	350
1664	1999	280	0.563439	6999989	3308266	11.9118	50.7	29	6	3	NA	B	297
1844	1999	429	0.283243	7005970	3292949	9.6	50.7	39	5	4	2	A	112
1897	1999	445	0.239845	7006157	3296344	9.6	50.7	33	6	6	>2	A	138
1914	1999	449	0.215865	7003804	3295507	9.6	50.7	37	6	5	>2	A	139
1929	1999	451	0.173825	7004713	3294266	9.6	50.7	26	7	4	>2	A	113
1936	1999	452	0.155065	7003963	3294267	9.6	50.7	29	6	0	NA	A	113
1965	1999	460	0.155611	7002248	3293432	9.6	50.7	15	5	5	>2	A	114
1983	1999	464	0.269544	7001084	3293930	9.6	50.7	26	7	6	>2	A	114
2032	1999	474	0.328459	7001101	3294584	9.6	50.7	48	6	6	>2	A	140
2140	1999	494	0.145081	6997298	3294542	9.6	50.7	20	7	5	NA	A	142
2167	1999	497	0.188676	6997829	3294250	9.6	50.7	32	7	7	>2	A	116
2245	1999	549	0.228819	7008288	3292229	9.6	50.7	30	7	7	>2	A	85
2259	1999	551	0.164178	7007627	3292150	9.6	50.7	30	6	5	>2	A	85
2271	1999	553	0.218514	7007133	3292271	9.6	50.7	50	5	5	>2	A	85
2305	1999	560	0.191827	7008811	3292250	9.6	50.7	44	6	4	NA	A	84
2317	1999	562	0.229161	7009949	3291911	9.6	50.7	31	6	5	>2	A	84
2381	1999	576	0.602521	6994773	3294720	9.6	50.7	27	7	5	NA	A	143
2389	1999	577	0.237119	6999023	3290566	9.6	50.7	20	7	5	>2	A	89
2431	1999	586	0.514822	6997090	3289117	9.6	50.7	25	8	0	>2	A	117
2528	1999	609	0.201277	7001587	3292893	9.6	50.7	33	6	3	>2	A	115
2533	1999	611	0.264139	6997365	3292080	9.6	50.7	24	5	5	NA	A	90
2563	1999	615	0.190959	7000092	3293424	9.6	50.7	62	4	3	>2	A	114
2615	1999	624	0.140077	7005903	3292152	9.6	50.7	41	7	3	>2	A	86
2679	1999	632	0.48546	7011359	3290639	9.6	50.7	54	5	4	>2	A	83
2707	1999	669	0.414956	6995353	3306609	11.9118	50.7	29	7	7	>2	B	299
2725	1999	695	0.518496	6996220	3291793	9.6	50.7	60	5	2	2	A	91
2736	1999	696	0.151107	6998513	3292205	9.6	50.7	31	7	0	>2	A	90
2760	1999	698	0.444997	6995920	3288899	9.6	50.7	60	5	3	>2	A	65
2768	1999	699	0.229853	6998350	3290627	9.6	50.7	44	7	4	>2	A	90
2842	1999	826	0.668252	6993777	3308591	11.9118	50.7	72	3	2	NA	B	NA
2892	1999	838	0.619167	7011221	3305292	11.9118	50.7	74	5	3	NA	B	265
2952	1999	855	0.228157	7006699	3307116	11.9118	50.7	45	7	6	>2	B	294
2985	1999	862	0.637278	7002606	3313957	11.9118	50.7	43	6	6	>2	B	374
3028	1999	869	0.447434	7006109	3308139	11.9118	50.7	41	6	0	>2	B	294
3038	1999	880	0.124374	6996971	3295865	9.6	50.7	26	5	3	>2	A	142
3060	1999	901	0.602207	6995784	3308305	11.9118	50.7	47	6	5	>2	B	299
3127	1999	915	0.358585	7009733	3301435	11.9118	50.7	54	5	4	2	B	214
3145	1999	919	0.567875	7011514	3301890	11.9118	50.7	41	5	5	>2	B	213
3169	1999	922	0.486949	7011403	3300186	11.9118	50.7	35	5	4	>2	B	187
3184	1999	926	0.311978	7010729	3302927	11.9118	50.7	60	4	4	2	B	240
3351	1999	992	0.677451	7005251	3312809	11.9118	50.7	32	7	5	>2	B	372
3377	1999	999	0.658187	7002285	3316185	11.9118	50.7	38	6	5	>2	B	400
3479	1999	1019	0.652144	6998537	3319029	11.9118	50.7	50	5	4	NA	B	454
3489	1999	1021	0.651399	7001825	3312299	11.9118	50.7	28	6	6	>2	B	348
3523	1999	1027	0.653991	6998793	3317582	11.9118	50.7	30	7	6	>2	B	427
3539	1999	1029	0.637292	7003149	3316045	11.9118	50.7	45	6	5	>2	B	399
3950	1999	1078	0.68515	7011973	3314554	11.9118	50.7	59	5	4	NA	B	395
1545	2000	262	0.154853	7004221	3294063	0.3	103.2	43	4	0	>2	A	113
1949	2000	455	0.272788	7002546	3294331	0.3	103.2	38	5	4	>2	A	114
2149	2000	495	0.183318	6997913	3295076	0.3	103.2	35	5	4	>2	A	142
2306	2000	560	0.193858	7008811	3292250	0.3	103.2	38	5	5	>2	A	84
2534	2000	611	0.267262	6997365	3292080	0.3	103.2	39	5	3	>2	A	90
2583	2000	620	0.201226	7000665	3291700	0.3	103.2	40	5	5	>2	A	89
2708	2000	669	0.411181	6995353	3306609	0	103.2	43	5	4	>2	B	299
2737	2000	696	0.152118	6998513	3292205	0.3	103.2	35	6	3	>2	A	90
2825	2000	824	0.712016	7013493	3313920	0	103.2	34	6	6	>2	B	368
2879	2000	836	0.403192	7003044	3307971	0	103.2	42	5	5	>2	B	295
2893	2000	838	0.6164	7011221	3305292	0	103.2	45	6	6	2	B	265
2929	2000	850	0.40409	7010368	3307328	0	103.2	39	5	5	>2	B	292
2953	2000	855	0.228626	7006699	3307116	0	103.2	42	5	3	>2	B	294
2974	2000	861	0.631484	7002664	3313743	0	103.2	34	6	6	>2	B	374
3103	2000	910	0.595269	7004167	3298876	0.3	103.2	47	4	4	NA	A	191
3128	2000	915	0.356234	7009733	3301435	0	103.2	48	4	3	>2	B	214
3146	2000	919	0.568304	7011514	3301890	0	103.2	46	4	3	2	B	213
3185	2000	926	0.31805	7010729	3302927	0	103.2	35	5	5	>2	B	240
3277	2000	973	0.58777	6994724	3308551	0	103.2	34	6	6	>2	B	326
3378	2000	999	0.657014	7002285	3316185	0	103.2	43	5	5	>2	B	400
3407	2000	1004	0.590471	6997313	3304320	0	103.2	50	4	4	2	B	246
3416	2000	1006	0.463571	6995370	3306342	0	103.2	47	5	5	>2	B	273
3424	2000	1007	0.648483	6990840	3308012	0	103.2	48	4	3	2	B	301
3480	2000	1019	0.652768	6998537	3319029	0	103.2	50	4	4	2	B	454
3497	2000	1022	0.663801	7001328	3312212	0	103.2	41	4	4	>2	B	348
3512	2000	1025	0.719219	6999042	3314734	0	103.2	38	5	5	NA	B	401
3524	2000	1027	0.653264	6998793	3317582	0	103.2	45	5	5	2	B	427
3540	2000	1029	0.637085	7003149	3316045	0	103.2	43	6	4	>2	B	399
3603	2000	1043	0.516548	6991904	3314767	0	103.2	26	6	6	>2	B	405
3625	2000	1047	0.175448	6999182	3291120	0.3	103.2	38	5	5	>2	A	89
3639	2000	1049	0.670415	7008408	3313669	0	103.2	42	5	4	NA	B	371
1642	2001	277	0.662278	6996833	3310638	0.78125	90.2	58	5	4	>2	B	350
2003	2001	469	0.649286	7008824	3316164	0.78125	90.2	NA	4	3	>2	B	140
2030	2001	473	0.177008	7001143	3293508	1.1	90.2	51	5	5	>2	A	114
2120	2001	490	0.183448	7005097	3293280	1.1	90.2	52	5	2	>2	A	112
2150	2001	495	0.171249	6997913	3295076	1.1	90.2	54	5	4	>2	A	142
2168	2001	497	0.171477	6997829	3294250	1.1	90.2	48	4	0	NA	A	116
2277	2001	554	0.21685	7007924	3292232	1.1	90.2	NA	6	5	>2	A	85
2594	2001	621	0.471678	6995816	3289844	1.1	90.2	58	5	5	>2	A	65
2769	2001	699	0.224263	6998350	3290627	1.1	90.2	51	5	5	>2	A	90
2782	2001	718	0.603733	7002093	3296554	1.1	90.2	53	4	3	>2	A	166
2812	2001	821	0.702959	7011962	3313837	0.78125	90.2	NA	3	0	NA	B	369
2894	2001	838	0.618428	7011221	3305292	0.78125	90.2	53	5	5	>2	B	265
2907	2001	840	0.432228	7003865	3307120	0.78125	90.2	51	4	4	NA	B	295
2958	2001	856	0.638878	7009510	3310856	0.78125	90.2	NA	4	4	>2	B	344
2986	2001	862	0.632838	7002606	3313957	0.78125	90.2	NA	4	0	NA	B	374
3011	2001	866	0.549962	6994539	3308398	0.78125	90.2	49	6	5	>2	B	300
3067	2001	904	0.570438	6991547	3305137	0.78125	90.2	53	4	4	>2	B	275
3090	2001	907	0.611774	6990444	3306275	0.78125	90.2	54	5	4	NA	B	276
3186	2001	926	0.304141	7010729	3302927	0.78125	90.2	50	5	5	>2	B	240
3219	2001	931	0.642541	7010196	3294658	1.1	90.2	53	5	4	>2	A	136
3300	2001	980	0.375115	6998921	3294847	1.1	90.2	49	5	2	NA	A	141
3304	2001	981	0.275662	7006439	3297415	1.1	90.2	40	5	2	>2	A	164
3324	2001	987	0.595437	7013938	3308340	0.78125	90.2	54	4	3	>2	B	290
3352	2001	992	0.664878	7005251	3312809	0.78125	90.2	55	3	3	NA	B	372
3408	2001	1004	0.599023	6997313	3304320	0.78125	90.2	54	5	4	>2	B	246
3417	2001	1006	0.474201	6995370	3306342	0.78125	90.2	51	5	4	>2	B	273
3439	2001	1010	0.398193	6994916	3307142	0.78125	90.2	59	4	0	>2	B	299
3487	2001	1020	0.610761	7002459	3307797	0.78125	90.2	44	5	5	>2	B	296
3498	2001	1022	0.672252	7001328	3312212	0.78125	90.2	50	5	5	>2	B	348
3525	2001	1027	0.639272	6998793	3317582	0.78125	90.2	53	5	4	>2	B	427
3555	2001	1031	0.645186	7003747	3316222	0.78125	90.2	52	5	4	>2	B	399
3604	2001	1043	0.513972	6991904	3314767	0.78125	90.2	51	5	5	>2	B	405
3633	2001	1048	0.706003	7013502	3313499	0.78125	90.2	51	5	5	>2	B	368
3640	2001	1049	0.636858	7008408	3313669	0.78125	90.2	NA	3	3	>2	B	371
1546	2002	262	0.125214	7004221	3294063	9.4	162	35	7	7	>2	A	113
1581	2002	265	0.378482	7002601	3294197	9.4	162	32	7	7	>2	A	113
1643	2002	277	0.652922	6996833	3310638	9.85294	162	43	6	5	>2	B	350
1859	2002	435	0.284808	7005097	3294322	9.4	162	40	6	4	>2	A	112
1899	2002	445	0.311123	7006157	3296344	9.4	162	45	4	3	>2	A	138
2049	2002	479	0.257346	7000414	3294195	9.4	162	16	7	7	NA	A	115
2091	2002	486	0.0618855	6997257	3295238	9.4	162	19	6	5	>2	A	141
2121	2002	490	0.175369	7005097	3293280	9.4	162	52	5	4	>2	A	112
2132	2002	492	0.376983	6998085	3295425	9.4	162	41	6	4	>2	A	142
2180	2002	499	0.132195	6998788	3294371	9.4	162	43	6	3	NA	A	142
2260	2002	551	0.220733	7007627	3292150	9.4	162	32	6	4	>2	A	85
2364	2002	572	0.296663	7006280	3292347	9.4	162	57	4	4	2	A	86
2390	2002	577	0.231992	6999023	3290566	9.4	162	31	5	5	>2	A	89
2458	2002	592	0.473432	6996789	3293278	9.4	162	45	3	3	>2	A	116
2480	2002	596	0.150465	6997506	3292419	9.4	162	31	7	7	2	A	116
2500	2002	603	0.143576	6997908	3291512	9.4	162	26	6	3	>2	A	90
2577	2002	619	0.128003	7000830	3292533	9.4	162	49	5	5	>2	A	114
2584	2002	620	0.205929	7000665	3291700	9.4	162	28	5	4	>2	A	89
2655	2002	630	0.351214	7009922	3292322	9.4	162	55	5	5	>2	A	84
2666	2002	631	0.598239	7013414	3304565	9.85294	162	20	7	6	>2	B	264
2709	2002	669	0.417268	6995353	3306609	9.85294	162	31	6	5	>2	B	299
2794	2002	719	0.430472	7001157	3297200	9.4	162	32	7	7	NA	A	166
2805	2002	744	0.546258	7009358	3306215	9.85294	162	44	5	4	>2	B	266
2858	2002	831	0.569506	7000548	3309145	9.85294	162	41	6	6	>2	B	323
2880	2002	836	0.474172	7003044	3307971	9.85294	162	35	6	1	NA	B	295
2970	2002	860	0.656236	7005011	3312650	9.85294	162	53	5	5	NA	B	372
2975	2002	861	0.630468	7002664	3313743	9.85294	162	40	5	4	>2	B	374
3030	2002	869	0.505337	7006109	3308139	9.85294	162	23	7	4	>2	B	294
3061	2002	901	0.598509	6995784	3308305	9.85294	162	70	3	2	>2	B	299
3080	2002	905	0.491569	6991155	3304950	9.85294	162	40	6	6	>2	B	275
3129	2002	915	0.34952	7009733	3301435	9.85294	162	51	5	5	NA	B	214
3147	2002	919	0.572985	7011514	3301890	9.85294	162	39	6	5	>2	B	213
3187	2002	926	0.298854	7010729	3302927	9.85294	162	26	7	7	2	B	240
3237	2002	942	0.535065	7007712	3297438	9.4	162	38	7	7	>2	A	163
3278	2002	973	0.595952	6994724	3308551	9.85294	162	42	6	6	>2	B	326
3363	2002	996	0.484354	7007964	3309883	9.85294	162	49	6	6	>2	B	319
3409	2002	1004	0.606953	6997313	3304320	9.85294	162	45	7	6	>2	B	246
3425	2002	1007	0.660022	6990840	3308012	9.85294	162	48	4	4	NA	B	301
3464	2002	1017	0.633245	7000684	3315810	9.85294	162	41	6	3	>2	B	401
3481	2002	1019	0.596072	6998537	3319029	9.85294	162	41	7	7	>2	B	454
3499	2002	1022	0.68026	7001328	3312212	9.85294	162	36	7	7	>2	B	348
3526	2002	1027	0.624494	6998793	3317582	9.85294	162	37	6	6	>2	B	427
3541	2002	1029	0.652911	7003149	3316045	9.85294	162	67	5	5	>2	B	399
3605	2002	1043	0.509955	6991904	3314767	9.85294	162	34	7	6	>2	B	405
3951	2002	1078	0.651509	7011973	3314554	9.85294	162	39	7	7	>2	B	395
4295	2002	1137	0.556787	7013042	3308555	9.85294	162	37	7	7	>2	B	316
1644	2003	277	0.653368	6996833	3310638	5.3125	132.4	45	6	6	>2	B	350
1668	2003	280	0.585296	6999989	3308266	5.3125	132.4	34	7	7	>2	B	297
1812	2003	421	0.382218	7005649	3293474	5.1	132.4	49	5	1	>2	A	112
1824	2003	426	0.237218	7006144	3292135	5.1	132.4	52	5	2	>2	A	86
1833	2003	427	0.186032	7005590	3292422	5.1	132.4	47	6	0	NA	A	86
1885	2003	440	0.103603	7004472	3293375	5.1	132.4	34	6	4	>2	A	113
1900	2003	445	0.31225	7006157	3296344	5.1	132.4	33	7	4	>2	A	138
1922	2003	450	0.133763	7004159	3294460	5.1	132.4	33	7	6	>2	A	139
1947	2003	454	0.247912	7003339	3293915	5.1	132.4	69	4	0	NA	A	113
1966	2003	460	0.0998595	7002248	3293432	5.1	132.4	22	7	6	>2	A	114
2004	2003	469	0.6005	7008824	3316164	5.3125	132.4	48	6	5	>2	B	140
2040	2003	475	0.271469	7000492	3294238	5.1	132.4	28	7	5	>2	A	114
2060	2003	481	0.513291	7007248	3316837	5.3125	132.4	46	8	8	>2	B	141
2078	2003	484	0.453451	6999247	3294830	5.1	132.4	40	6	4	>2	A	141
2092	2003	486	0.0639995	6997257	3295238	5.1	132.4	34	6	5	>2	A	141
2100	2003	487	0.200478	6997422	3295806	5.1	132.4	38	6	6	>2	A	142
2151	2003	495	0.156859	6997913	3295076	5.1	132.4	45	7	6	>2	A	142
2181	2003	499	0.130064	6998788	3294371	5.1	132.4	30	6	6	NA	A	142
2246	2003	549	0.221315	7008288	3292229	5.1	132.4	32	7	7	>2	A	85
2266	2003	552	0.233929	7002835	3291810	5.1	132.4	NA	6	0	NA	A	87
2291	2003	557	0.146137	7004655	3292072	5.1	132.4	46	5	4	>2	A	85
2365	2003	572	0.290022	7006280	3292347	5.1	132.4	38	6	3	>2	A	86
2391	2003	577	0.242716	6999023	3290566	5.1	132.4	56	5	1	2	A	89
2414	2003	584	0.411879	6996145	3294373	5.1	132.4	46	6	6	NA	A	143
2459	2003	592	0.470572	6996789	3293278	5.1	132.4	32	6	6	>2	A	116
2512	2003	606	0.0975436	6998902	3293757	5.1	132.4	41	7	4	>2	A	115
2523	2003	607	0.0635927	6998943	3292886	5.1	132.4	43	6	5	>2	A	115
2595	2003	621	0.422459	6995816	3289844	5.1	132.4	54	5	4	2	A	65
2624	2003	627	0.316129	7008831	3292676	5.1	132.4	49	6	3	NA	A	110
2656	2003	630	0.348824	7009922	3292322	5.1	132.4	27	7	5	>2	A	84
2667	2003	631	0.59793	7013414	3304565	5.3125	132.4	30	6	6	>2	B	264
2680	2003	632	0.592689	7011359	3290639	5.1	132.4	43	5	5	>2	A	83
2710	2003	669	0.419679	6995353	3306609	5.3125	132.4	37	6	6	>2	B	299
2738	2003	696	0.0652685	6998513	3292205	5.1	132.4	13	7	6	>2	A	90
2753	2003	697	0.0636359	6998525	3291769	5.1	132.4	33	6	6	>2	A	90
2770	2003	699	0.232333	6998350	3290627	5.1	132.4	22	7	7	>2	A	90
2795	2003	719	0.433676	7001157	3297200	5.1	132.4	30	6	6	>2	A	166
2806	2003	744	0.549103	7009358	3306215	5.3125	132.4	54	5	4	>2	B	266
2835	2003	825	0.589908	6993987	3308192	5.3125	132.4	52	4	3	>2	B	300
2859	2003	831	0.568167	7000548	3309145	5.3125	132.4	29	7	6	>2	B	323
2895	2003	838	0.625662	7011221	3305292	5.3125	132.4	51	5	5	>2	B	265
2904	2003	839	0.61169	7001972	3307930	5.3125	132.4	39	6	4	NA	B	NA
2931	2003	850	0.409928	7010368	3307328	5.3125	132.4	46	6	5	>2	B	292
2954	2003	855	0.30911	7006699	3307116	5.3125	132.4	34	7	6	>2	B	294
2959	2003	856	0.618008	7009510	3310856	5.3125	132.4	66	4	3	2	B	344
2971	2003	860	0.656322	7005011	3312650	5.3125	132.4	35	6	6	>2	B	372
2987	2003	862	0.62759	7002606	3313957	5.3125	132.4	48	5	5	>2	B	374
3031	2003	869	0.498754	7006109	3308139	5.3125	132.4	29	5	4	>2	B	294
3033	2003	879	0.170563	6996036	3295055	5.1	132.4	43	5	2	>2	A	143
3068	2003	904	0.568284	6991547	3305137	5.3125	132.4	51	6	4	>2	B	275
3091	2003	907	0.596049	6990444	3306275	5.3125	132.4	56	4	3	NA	B	276
3130	2003	915	0.35403	7009733	3301435	5.3125	132.4	49	6	6	>2	B	214
3157	2003	920	0.642158	7011937	3302363	5.3125	132.4	47	6	5	>2	B	213
3165	2003	921	0.531984	7013458	3304239	5.3125	132.4	60	6	0	NA	B	239
3188	2003	926	0.287714	7010729	3302927	5.3125	132.4	26	6	6	>2	B	240
3249	2003	968	0.659217	6996338	3310859	5.3125	132.4	59	5	4	>2	B	351
3279	2003	973	0.59282	6994724	3308551	5.3125	132.4	32	6	6	>2	B	326
3325	2003	987	0.563814	7013938	3308340	5.3125	132.4	39	6	6	>2	B	290
3364	2003	996	0.478679	7007964	3309883	5.3125	132.4	26	6	5	>2	B	319
3379	2003	999	0.632179	7002285	3316185	5.3125	132.4	48	6	6	>2	B	400
3394	2003	1001	0.568164	6999685	3316938	5.3125	132.4	50	5	5	>2	B	427
3401	2003	1002	0.665688	6999180	3314440	5.3125	132.4	45	5	5	NA	B	NA
3410	2003	1004	0.606936	6997313	3304320	5.3125	132.4	40	6	6	>2	B	246
3426	2003	1007	0.66158	6990840	3308012	5.3125	132.4	49	5	4	>2	B	301
3444	2003	1013	0.592597	6999163	3310831	5.3125	132.4	68	4	3	2	B	349
3457	2003	1015	0.623088	7001602	3310344	5.3125	132.4	51	5	5	NA	B	322
3490	2003	1021	0.629573	7001825	3312299	5.3125	132.4	50	5	3	>2	B	348
3527	2003	1027	0.624476	6998793	3317582	5.3125	132.4	35	7	7	NA	B	427
3548	2003	1030	0.616376	7004121	3316331	5.3125	132.4	51	6	5	NA	B	399
3556	2003	1031	0.644272	7003988	3315916	5.3125	132.4	34	8	5	NA	B	399
3606	2003	1043	0.510982	6991904	3314767	5.3125	132.4	45	6	6	>2	B	405
3952	2003	1078	0.6529	7011973	3314554	5.3125	132.4	54	5	1	NA	B	395
4082	2003	1096	0.595106	7010818	3319451	5.3125	132.4	36	6	5	>2	B	447
4296	2003	1137	0.559332	7013042	3308555	5.3125	132.4	54	4	3	NA	B	316
1967	2004	460	0.0830967	7002248	3293432	1.2	152.7	31	6	1	>2	A	114
2005	2004	469	0.620845	7008824	3316164	1.66667	152.7	31	6	6	>2	B	140
2050	2004	479	0.184202	7000414	3294195	1.2	152.7	NA	5	2	NA	A	115
2203	2004	503	0.0747389	6996200	3295725	1.2	152.7	41	5	5	2	A	168
2261	2004	551	0.0835042	7007627	3292150	1.2	152.7	38	5	5	>2	A	85
2297	2004	558	0.515854	7011834	3290320	1.2	152.7	NA	5	5	>2	A	NA
2318	2004	562	0.140439	7009949	3291911	1.2	152.7	NA	5	3	>2	A	84
2403	2004	579	0.560868	6994143	3295126	1.2	152.7	39	4	4	>2	A	144
2711	2004	669	0.363508	6995353	3306609	1.66667	152.7	30	6	6	NA	B	299
2827	2004	824	0.685411	7013493	3313920	1.66667	152.7	29	6	6	>2	B	368
2862	2004	832	0.455269	7000591	3308990	1.66667	152.7	37	5	4	NA	B	323
2881	2004	836	0.354731	7003044	3307971	1.66667	152.7	32	6	6	>2	B	295
2955	2004	855	0.197623	7006699	3307116	1.66667	152.7	57	4	1	2	B	294
3039	2004	880	0.100964	6996971	3295865	1.2	152.7	39	5	3	>2	A	142
3062	2004	901	0.593879	6995784	3308305	1.66667	152.7	NA	5	5	>2	B	299
3081	2004	905	0.446725	6991155	3304950	1.66667	152.7	NA	5	4	2	B	275
3131	2004	915	0.23504	7009733	3301435	1.66667	152.7	35	6	3	>2	B	214
3171	2004	924	0.523858	7002489	3314829	1.66667	152.7	48	4	4	>2	B	400
3280	2004	973	0.614069	6994724	3308551	1.66667	152.7	NA	6	4	>2	B	326
3308	2004	982	0.361335	7007258	3297305	1.2	152.7	32	5	4	NA	A	NA
3440	2004	1011	0.651868	6996562	3310509	1.66667	152.7	NA	6	5	>2	B	NA
3465	2004	1017	0.628841	7000684	3315810	1.66667	152.7	38	5	5	NA	B	401
3470	2004	1018	0.570909	6999055	3318560	1.66667	152.7	33	5	5	2	B	453
3500	2004	1022	0.646664	7001328	3312212	1.66667	152.7	39	6	6	>2	B	348
3528	2004	1027	0.618018	6998793	3317582	1.66667	152.7	39	6	3	>2	B	427
3542	2004	1029	0.621405	7003149	3316045	1.66667	152.7	26	6	6	NA	B	399
4297	2004	1137	0.58837	7013042	3308555	1.66667	152.7	31	5	4	NA	B	316
1533	2005	257	0.640346	6994892	3292128	16	76.7	28	6	5	>2	A	91
1547	2005	262	0.065653	7004221	3294063	16	76.7	46	5	5	NA	A	113
1571	2005	264	0.450802	7000763	3294961	16	76.7	26	7	6	>2	A	140
1669	2005	280	0.479578	6999989	3308266	5.39683	76.7	47	7	6	NA	B	297
1813	2005	421	0.296664	7005649	3293474	16	76.7	39	5	5	2	A	112
1845	2005	429	0.280685	7005970	3292949	16	76.7	30	7	5	>2	A	112
1860	2005	435	0.147039	7004899	3294181	16	76.7	22	6	6	NA	A	112
1870	2005	437	0.052258	7004341	3293862	16	76.7	20	6	6	>2	A	113
1887	2005	440	0.0807425	7004472	3293375	16	76.7	36	7	4	>2	A	113
1893	2005	441	0.10797	7003951	3293127	16	76.7	28	6	6	>2	A	113
1901	2005	445	0.177262	7006157	3296344	16	76.7	49	4	4	>2	A	138
1923	2005	450	0.061876	7004159	3294460	16	76.7	28	6	6	>2	A	139
1968	2005	460	0.083143	7002248	3293432	16	76.7	20	6	1	>2	A	114
1984	2005	464	0.199619	7001084	3293930	16	76.7	30	6	2	NA	A	114
1990	2005	466	0.514186	7002931	3295615	16	76.7	50	5	2	NA	A	139
2034	2005	474	0.317358	7001101	3294584	16	76.7	31	6	4	2	A	140
2047	2005	478	0.319892	7000271	3294509	16	76.7	48	5	3	>2	A	115
2051	2005	479	0.194006	7000414	3294195	16	76.7	25	6	6	>2	A	115
2071	2005	482	0.105884	6999390	3294256	16	76.7	37	6	5	>2	A	115
2093	2005	486	0.0651268	6997257	3295238	16	76.7	47	6	6	>2	A	141
2123	2005	490	0.126532	7005097	3293280	16	76.7	19	7	6	>2	A	112
2152	2005	495	0.157987	6997913	3295076	16	76.7	32	6	0	>2	A	142
2169	2005	497	0.127479	6997829	3294250	16	76.7	33	6	6	>2	A	116
2182	2005	499	0.114804	6998788	3294371	16	76.7	NA	6	0	NA	A	142
2184	2005	500	0.177024	6996305	3294872	16	76.7	54	6	6	>2	A	143
2196	2005	501	0.265155	6998944	3294623	16	76.7	41	7	6	>2	A	141
2204	2005	503	0.0749487	6996200	3295725	16	76.7	39	6	6	>2	A	168
2217	2005	505	0.215994	6996958	3294273	16	76.7	41	7	6	>2	A	116
2235	2005	548	0.0960069	7006738	3291826	16	76.7	38	5	5	>2	A	85
2248	2005	549	0.138425	7008288	3292229	16	76.7	18	7	4	NA	A	85
2267	2005	552	0.062729	7002835	3291810	16	76.7	32	6	2	NA	A	87
2272	2005	553	0.160441	7007133	3292271	16	76.7	32	6	4	NA	A	85
2292	2005	557	0.103159	7004655	3292072	16	76.7	20	7	6	>2	A	85
2319	2005	562	0.141084	7009949	3291911	16	76.7	40	7	7	>2	A	84
2355	2005	568	0.220786	6996429	3296229	16	76.7	60	4	4	>2	A	143
2366	2005	572	0.168769	7006280	3292347	16	76.7	28	9	6	>2	A	86
2379	2005	575	0.606463	6995340	3310684	5.39683	76.7	37	6	5	>2	B	351
2392	2005	577	0.194404	6999023	3290566	16	76.7	31	6	6	NA	A	89
2415	2005	584	0.471181	6996145	3294373	16	76.7	34	6	5	2	A	143
2421	2005	585	0.347072	6996740	3288708	16	76.7	28	6	6	>2	A	64
2444	2005	587	0.465971	6996912	3293135	16	76.7	42	6	3	NA	A	116
2451	2005	588	0.0360801	7002914	3292270	16	76.7	21	7	5	>2	A	87
2461	2005	592	0.519855	6996789	3293278	16	76.7	28	6	5	>2	A	116
2473	2005	595	0.071468	7000817	3292040	16	76.7	34	6	6	2	A	88
2481	2005	596	0.199341	6997506	3292419	16	76.7	25	6	5	>2	A	116
2495	2005	602	0.427758	6997037	3292493	16	76.7	33	6	6	>2	A	116
2501	2005	603	0.139064	6997908	3291512	16	76.7	21	6	5	>2	A	90
2509	2005	605	0.12346	6997916	3292998	16	76.7	35	6	3	NA	A	116
2513	2005	606	0.086036	6998902	3293757	16	76.7	21	7	6	>2	A	115
2530	2005	609	0.0777197	7001587	3292893	16	76.7	33	7	6	>2	A	115
2536	2005	611	0.247058	6997365	3292080	16	76.7	28	5	3	NA	A	90
2545	2005	612	0.109809	7001919	3292047	16	76.7	25	6	5	>2	A	115
2553	2005	613	0.0502885	7000333	3292886	16	76.7	40	6	5	>2	A	115
2564	2005	615	0.103437	7000623	3293549	16	76.7	28	6	6	>2	A	114
2568	2005	616	0.100918	7005325	3291803	16	76.7	40	6	5	NA	A	NA
2571	2005	617	0.0900854	6999929	3293485	16	76.7	37	5	4	>2	A	115
2573	2005	618	0.0847337	7002487	3292663	16	76.7	47	6	2	NA	A	114
2578	2005	619	0.0388957	7000830	3292533	16	76.7	37	5	4	>2	A	114
2596	2005	621	0.347649	6995816	3289844	16	76.7	37	6	6	>2	A	65
2604	2005	622	0.625869	6992369	3292708	16	76.7	55	5	5	>2	A	119
2616	2005	624	0.102155	7005903	3292152	16	76.7	32	7	6	>2	A	86
2625	2005	627	0.196916	7008831	3292676	16	76.7	39	5	5	>2	A	110
2633	2005	628	0.114281	7009116	3292425	16	76.7	59	4	4	>2	A	84
2641	2005	629	0.0796894	7007789	3292113	16	76.7	15	7	7	>2	A	84
2669	2005	631	0.624364	7013414	3304565	5.39683	76.7	21	7	7	NA	B	264
2681	2005	632	0.483035	7011359	3290639	16	76.7	34	7	7	>2	A	83
2726	2005	695	0.501099	6996220	3291793	16	76.7	38	6	6	>2	A	91
2740	2005	696	0.053205	6998513	3292205	16	76.7	25	8	7	>2	A	90
2761	2005	698	0.306147	6995920	3288899	16	76.7	59	5	3	>2	A	65
2772	2005	699	0.163113	6998350	3290627	16	76.7	46	6	2	>2	A	90
2776	2005	714	0.474848	7001220	3298164	16	76.7	49	5	5	>2	A	166
2796	2005	719	0.363352	7001157	3297200	16	76.7	21	7	5	>2	A	166
2807	2005	744	0.546432	7009358	3306215	5.39683	76.7	29	7	6	>2	B	266
2818	2005	822	0.579515	7000536	3307799	5.39683	76.7	42	5	5	>2	B	297
2836	2005	825	0.656989	6993987	3308192	5.39683	76.7	42	5	5	2	B	300
2863	2005	832	0.454158	7000591	3308990	5.39683	76.7	36	7	7	>2	B	323
2882	2005	836	0.349087	7003044	3307971	5.39683	76.7	20	6	6	NA	B	295
2932	2005	850	0.377322	7010368	3307328	5.39683	76.7	39	6	1	NA	B	292
2942	2005	853	0.421501	7008237	3306724	5.39683	76.7	26	6	6	>2	B	293
2956	2005	855	0.197502	7006699	3307116	5.39683	76.7	52	5	5	>2	B	294
2960	2005	856	0.615385	7009510	3310856	5.39683	76.7	23	6	6	>2	B	344
2976	2005	861	0.568919	7002664	3313743	5.39683	76.7	18	6	6	NA	B	374
3022	2005	868	0.310348	7006193	3307982	5.39683	76.7	52	5	3	>2	B	294
3040	2005	880	0.101817	6996971	3295865	16	76.7	21	6	5	>2	A	142
3050	2005	882	0.133215	6998273	3294170	16	76.7	36	7	5	>2	A	116
3069	2005	904	0.548904	6991547	3305137	5.39683	76.7	35	6	5	>2	B	275
3105	2005	910	0.559055	7004167	3298876	16	76.7	55	5	5	NA	A	191
3132	2005	915	0.2347	7009733	3301435	5.39683	76.7	19	7	6	>2	B	214
3139	2005	917	0.373257	7008194	3301619	5.39683	76.7	51	5	5	>2	B	215
3149	2005	919	0.559143	7011514	3301890	5.39683	76.7	21	6	6	>2	B	213
3158	2005	920	0.643781	7011937	3302363	5.39683	76.7	56	4	2	2	B	213
3166	2005	921	0.585872	7013458	3304239	5.39683	76.7	50	6	6	NA	B	239
3189	2005	926	0.278838	7010729	3302927	5.39683	76.7	33	6	6	>2	B	240
3196	2005	927	0.133187	7010154	3302624	5.39683	76.7	40	6	6	2	B	240
3209	2005	930	0.335212	7009391	3302722	5.39683	76.7	40	6	6	NA	B	240
3220	2005	931	0.575388	7010196	3294658	16	76.7	56	4	2	>2	A	136
3238	2005	942	0.43886	7007712	3297438	16	76.7	53	5	1	NA	A	163
3250	2005	968	0.639579	6996338	3310859	5.39683	76.7	36	6	6	>2	B	351
3310	2005	984	0.0696762	7006441	3298316	16	76.7	32	6	6	2	A	164
3316	2005	985	0.207412	7006703	3306855	5.39683	76.7	35	6	6	>2	B	294
3326	2005	987	0.590264	7013938	3308340	5.39683	76.7	32	7	7	2	B	290
3380	2005	999	0.609497	7002285	3316185	5.39683	76.7	44	6	4	>2	B	400
3387	2005	1000	0.578981	6999483	3317842	5.39683	76.7	41	5	5	>2	B	427
3395	2005	1001	0.506235	6999685	3316938	5.39683	76.7	23	7	7	>2	B	427
3427	2005	1007	0.646045	6990840	3308012	5.39683	76.7	27	7	6	>2	B	301
3445	2005	1013	0.544517	6999163	3310831	5.39683	76.7	NA	6	0	NA	B	349
3466	2005	1017	0.627891	7000684	3315810	5.39683	76.7	31	6	6	>2	B	401
3471	2005	1018	0.56976	6999055	3318560	5.39683	76.7	27	7	5	NA	B	453
3482	2005	1019	0.60704	6998537	3319029	5.39683	76.7	32	6	6	>2	B	454
3491	2005	1021	0.595622	7001825	3312299	5.39683	76.7	42	6	6	>2	B	348
3501	2005	1022	0.645348	7001328	3312212	5.39683	76.7	31	6	6	>2	B	348
3515	2005	1026	0.683313	6998867	3314786	5.39683	76.7	48	5	4	2	B	401
3529	2005	1027	0.617893	6998793	3317582	5.39683	76.7	26	7	7	>2	B	427
3543	2005	1029	0.620077	7003149	3316045	5.39683	76.7	21	6	6	>2	B	399
3549	2005	1030	0.650605	7004121	3316331	5.39683	76.7	NA	6	0	NA	B	399
3558	2005	1031	0.647165	7003988	3315916	5.39683	76.7	21	7	7	>2	B	399
3597	2005	1041	0.526735	7007601	3311560	5.39683	76.7	53	5	5	>2	B	345
3607	2005	1043	0.439849	6991904	3314767	5.39683	76.7	24	7	5	>2	B	405
3626	2005	1047	0.0863315	6999182	3291120	16	76.7	23	7	7	>2	A	89
3634	2005	1048	0.696984	7013502	3313499	5.39683	76.7	28	7	7	>2	B	368
3641	2005	1049	0.627563	7008408	3313669	5.39683	76.7	60	4	4	2	B	371
3953	2005	1078	0.694952	7011973	3314554	5.39683	76.7	34	6	6	2	B	395
4481	2005	NA	0.185818	6995185	3291238	16	76.7	43	6	4	>2	A	91
1645	2006	277	0.660894	6996833	3310638	3.01587	94.6	37	5	4	>2	B	350
1836	2006	428	0.315057	7010477	3290557	0.5	94.6	34	6	5	>2	A	84
1888	2006	440	0.071069	7004676	3293659	0.5	94.6	38	6	5	>2	A	113
1894	2006	441	0.0749181	7003951	3293127	0.5	94.6	41	5	4	>2	A	113
1902	2006	445	0.141008	7006157	3296344	0.5	94.6	37	6	6	>2	A	138
1924	2006	450	0.0404699	7004159	3294460	0.5	94.6	34	6	6	>2	A	139
1969	2006	460	0.0625294	7002248	3293432	0.5	94.6	44	5	5	>2	A	114
1995	2006	468	0.4942	7002079	3297283	0.5	94.6	43	4	4	NA	A	166
2006	2006	469	0.619803	7008824	3316164	3.01587	94.6	43	5	5	>2	B	140
2035	2006	474	0.2876	7001101	3294584	0.5	94.6	46	5	5	NA	A	140
2080	2006	484	0.400191	6999247	3294830	0.5	94.6	32	5	3	>2	A	141
2153	2006	495	0.145273	6997913	3295076	0.5	94.6	36	6	5	>2	A	142
2205	2006	503	0.0221461	6996200	3295725	0.5	94.6	36	6	5	>2	A	168
2249	2006	549	0.137642	7008288	3292229	0.5	94.6	35	5	5	>2	A	85
2268	2006	552	0.046728	7002835	3291810	0.5	94.6	38	6	6	NA	A	87
2284	2006	556	0.257217	7009798	3292485	0.5	94.6	43	5	5	2	A	110
2309	2006	561	0.404725	7011686	3291495	0.5	94.6	46	6	6	>2	A	83
2357	2006	570	0.190301	6994011	3296724	0.5	94.6	37	6	5	>2	A	170
2367	2006	572	0.166615	7006280	3292347	0.5	94.6	40	4	4	>2	A	86
2408	2006	582	0.475578	6994735	3294982	0.5	94.6	47	5	5	2	A	143
2462	2006	592	0.469684	6996789	3293278	0.5	94.6	35	6	5	>2	A	116
2468	2006	593	0.290826	7010120	3290645	0.5	94.6	38	5	5	>2	A	84
2482	2006	596	0.13998	6997506	3292419	0.5	94.6	35	5	4	>2	A	116
2502	2006	603	0.105592	6997908	3291512	0.5	94.6	32	6	4	>2	A	90
2510	2006	605	0.0758104	6997916	3292998	0.5	94.6	39	6	6	>2	A	116
2524	2006	607	0.0265707	6998943	3292886	0.5	94.6	35	6	5	>2	A	115
2546	2006	612	0.0862173	7001919	3292047	0.5	94.6	29	6	5	NA	A	115
2597	2006	621	0.276513	6995816	3289844	0.5	94.6	34	6	5	2	A	65
2626	2006	627	0.182816	7008831	3292676	0.5	94.6	34	6	5	>2	A	110
2670	2006	631	0.611671	7013414	3304565	3.01587	94.6	33	5	5	>2	B	264
2682	2006	632	0.43396	7011359	3290639	0.5	94.6	35	6	6	>2	A	83
2773	2006	699	0.155011	6998350	3290627	0.5	94.6	35	5	5	NA	A	90
2797	2006	719	0.369162	7001157	3297200	0.5	94.6	32	5	4	NA	A	166
2828	2006	824	0.673017	7013493	3313920	3.01587	94.6	38	6	5	>2	B	368
2860	2006	831	0.480619	7000548	3309145	3.01587	94.6	38	6	3	>2	B	323
2933	2006	850	0.340404	7010368	3307328	3.01587	94.6	45	4	4	>2	B	292
2957	2006	855	0.14022	7006699	3307116	3.01587	94.6	44	5	4	>2	B	294
2961	2006	856	0.597061	7009510	3310856	3.01587	94.6	41	4	4	NA	B	344
2988	2006	862	0.577684	7002606	3313957	3.01587	94.6	38	5	5	>2	B	374
3063	2006	901	0.60866	6995784	3308305	3.01587	94.6	38	5	5	NA	B	299
3070	2006	904	0.569056	6991547	3305137	3.01587	94.6	42	6	6	>2	B	275
3133	2006	915	0.179963	7009733	3301435	3.01587	94.6	34	6	0	NA	B	214
3159	2006	920	0.627226	7011937	3302363	3.01587	94.6	38	5	2	>2	B	213
3221	2006	931	0.589497	7010196	3294658	0.5	94.6	39	5	5	>2	A	136
3239	2006	942	0.424962	7007712	3297438	0.5	94.6	37	5	5	NA	A	163
3365	2006	996	0.43881	7007964	3309883	3.01587	94.6	54	6	5	NA	B	319
3371	2006	998	0.620729	7003254	3311307	3.01587	94.6	35	6	6	>2	B	347
3396	2006	1001	0.511059	6999685	3316938	3.01587	94.6	47	6	5	NA	B	427
3412	2006	1004	0.619211	6997313	3304320	3.01587	94.6	40	5	4	>2	B	246
3428	2006	1007	0.651003	6990840	3308012	3.01587	94.6	36	6	6	NA	B	301
3446	2006	1013	0.546752	6999163	3310831	3.01587	94.6	38	6	6	>2	B	349
3472	2006	1018	0.600143	6999055	3318560	3.01587	94.6	37	5	4	NA	B	453
3502	2006	1022	0.654306	7001328	3312212	3.01587	94.6	35	6	6	>2	B	348
3516	2006	1026	0.695231	6998867	3314786	3.01587	94.6	39	4	4	NA	B	401
3544	2006	1029	0.675124	7003149	3316045	3.01587	94.6	38	6	6	NA	B	399
3559	2006	1031	0.670827	7003988	3315916	3.01587	94.6	42	5	5	NA	B	399
3608	2006	1043	0.488992	6991904	3314767	3.01587	94.6	41	6	6	NA	B	405
4057	2006	1091	0.523474	7006860	3316441	3.01587	94.6	57	4	3	2	B	423
1670	2007	280	0.630702	6999989	3308266	0.31746	124.2	52	5	1	>2	B	297
1837	2007	428	0.49669	7010477	3290557	0	124.2	46	5	5	>2	A	84
1931	2007	451	0.329269	7004713	3294266	0	124.2	48	3	3	>2	A	113
1970	2007	460	0.148194	7002248	3293432	0	124.2	51	5	3	>2	A	114
1985	2007	464	0.175294	7001084	3293930	0	124.2	44	5	4	>2	A	114
2007	2007	469	0.698697	7008824	3316164	0.31746	124.2	36	5	5	>2	B	140
2154	2007	495	0.435652	6997913	3295076	0	124.2	57	4	3	>2	A	142
2206	2007	503	0.0946248	6996200	3295725	0	124.2	48	4	4	>2	A	168
2310	2007	561	0.620694	7011686	3291495	0	124.2	58	4	4	>2	A	83
2320	2007	562	0.268987	7009949	3291911	0	124.2	53	5	5	>2	A	84
2358	2007	570	0.299532	6994011	3296724	0	124.2	37	5	5	>2	A	170
2368	2007	572	0.235356	7006280	3292347	0	124.2	51	3	3	NA	A	86
2382	2007	576	0.486775	6994773	3294720	0	124.2	40	5	2	NA	A	143
2422	2007	585	0.558935	6996740	3288708	0	124.2	42	5	4	>2	A	64
2452	2007	588	0.0658868	7002914	3292270	0	124.2	NA	2	0	NA	A	87
2457	2007	591	0.133819	6996467	3293996	0	124.2	62	4	0	NA	A	NA
2483	2007	596	0.08516	6997506	3292419	0	124.2	51	4	2	>2	A	116
2496	2007	602	0.126121	6997037	3292493	0	124.2	48	5	4	>2	A	116
2514	2007	606	0.0936755	6998902	3293757	0	124.2	48	5	4	>2	A	115
2547	2007	612	0.0518595	7001919	3292047	0	124.2	NA	3	0	NA	A	115
2627	2007	627	0.293513	7008831	3292676	0	124.2	57	3	3	>2	A	110
2642	2007	629	0.200237	7007789	3292113	0	124.2	39	4	4	>2	A	84
2658	2007	630	0.421159	7009922	3292322	0	124.2	51	4	4	>2	A	84
2671	2007	631	0.638325	7013414	3304565	0.31746	124.2	47	4	4	>2	B	264
2698	2007	667	0.611808	7010385	3294638	0	124.2	55	4	3	>2	A	136
2727	2007	695	0.290045	6996220	3291793	0	124.2	NA	4	0	NA	A	91
2741	2007	696	0.104373	6998513	3292205	0	124.2	48	5	4	>2	A	90
2777	2007	714	0.676908	7001220	3298164	0	124.2	40	4	3	>2	A	166
2783	2007	718	0.663985	7001808	3296579	0	124.2	54	5	4	NA	A	166
2883	2007	836	0.365528	7003044	3307971	0.31746	124.2	52	3	2	>2	B	295
2934	2007	850	0.605635	7010368	3307328	0.31746	124.2	50	4	2	>2	B	292
2977	2007	861	0.533554	7002664	3313743	0.31746	124.2	51	5	5	>2	B	374
3041	2007	880	0.35204	6996971	3295865	0	124.2	46	5	5	>2	A	142
3064	2007	901	0.648225	6995784	3308305	0.31746	124.2	53	5	5	NA	B	299
3071	2007	904	0.588392	6991547	3305137	0.31746	124.2	52	4	4	NA	B	275
3092	2007	907	0.627402	6990444	3306275	0.31746	124.2	54	3	2	>2	B	276
3150	2007	919	0.704252	7011514	3301890	0.31746	124.2	39	5	4	NA	B	213
3190	2007	926	0.514832	7010729	3302927	0.31746	124.2	46	5	4	NA	B	240
3210	2007	930	0.166869	7009391	3302722	0.31746	124.2	49	5	4	>2	B	240
3251	2007	968	0.60542	6996338	3310859	0.31746	124.2	41	6	6	>2	B	351
3281	2007	973	0.611195	6994724	3308551	0.31746	124.2	42	5	5	>2	B	326
3388	2007	1000	0.639407	6999483	3317842	0.31746	124.2	NA	4	0	NA	B	427
3413	2007	1004	0.627559	6997313	3304320	0.31746	124.2	40	5	5	>2	B	246
3429	2007	1007	0.707607	6990840	3308012	0.31746	124.2	51	5	5	>2	B	301
3447	2007	1013	0.630411	6999163	3310831	0.31746	124.2	41	5	3	NA	B	349
3503	2007	1022	0.618857	7001328	3312212	0.31746	124.2	38	6	6	>2	B	348
3508	2007	1023	0.648256	7000703	3312471	0.31746	124.2	54	4	4	NA	B	375
3513	2007	1025	0.68418	6999042	3314734	0.31746	124.2	39	6	6	>2	B	401
3530	2007	1027	0.529876	6998793	3317582	0.31746	124.2	46	5	5	>2	B	427
3550	2007	1030	0.565559	7004121	3316331	0.31746	124.2	41	6	6	NA	B	399
3560	2007	1031	0.60145	7003988	3315916	0.31746	124.2	52	3	1	>2	B	399
3609	2007	1043	0.62264	6991904	3314767	0.31746	124.2	40	5	5	>2	B	405
3618	2007	1044	0.578078	6991591	3314780	0.31746	124.2	58	5	4	>2	B	405
3642	2007	1049	0.655671	7008408	3313669	0.31746	124.2	40	5	5	>2	B	371
3955	2007	1078	0.683947	7011973	3314554	0.31746	124.2	NA	4	0	NA	B	395
4298	2007	1137	0.613232	7013042	3308555	0.31746	124.2	49	5	5	>2	B	316
1534	2008	257	0.690557	6994892	3292128	10.1667	107.6	67	4	1	NA	A	91
1583	2008	265	0.25702	7002601	3294197	10.1667	107.6	42	6	3	>2	A	113
1646	2008	277	0.641673	6996833	3310638	8.4127	107.6	42	5	5	NA	B	350
1671	2008	280	0.63244	6999989	3308266	8.4127	107.6	40	6	5	>2	B	297
1838	2008	428	0.397344	7010477	3290557	10.1667	107.6	37	5	3	NA	A	84
1861	2008	435	0.214753	7004899	3294181	10.1667	107.6	33	7	6	>2	A	112
1925	2008	450	0.0971423	7004159	3294460	10.1667	107.6	31	6	5	>2	A	139
1954	2008	456	0.162636	7003336	3293912	10.1667	107.6	50	7	6	>2	A	114
2008	2008	469	0.611388	7008824	3316164	8.4127	107.6	35	6	5	>2	B	140
2023	2008	472	0.55434	7001183	3295622	10.1667	107.6	56	5	4	>2	A	140
2041	2008	475	0.208369	7000492	3294238	10.1667	107.6	38	7	6	>2	A	114
2081	2008	484	0.420247	6999247	3294830	10.1667	107.6	34	6	6	>2	A	141
2094	2008	486	0.0791858	6997257	3295238	10.1667	107.6	NA	3	0	NA	A	141
2102	2008	487	0.293813	6997422	3295806	10.1667	107.6	31	5	4	NA	A	142
2141	2008	494	0.103188	6997298	3294542	10.1667	107.6	48	5	5	>2	A	142
2155	2008	495	0.213582	6997913	3295076	10.1667	107.6	35	5	3	>2	A	142
2170	2008	497	0.1458	6997829	3294250	10.1667	107.6	39	6	6	>2	A	116
2186	2008	500	0.16835	6996305	3294872	10.1667	107.6	32	7	5	NA	A	143
2207	2008	503	0.102856	6996200	3295725	10.1667	107.6	28	6	6	>2	A	168
2215	2008	504	0.118733	6996110	3295416	10.1667	107.6	38	5	5	>2	A	143
2218	2008	505	0.20026	6996958	3294273	10.1667	107.6	37	6	5	>2	A	116
2236	2008	548	0.108009	7006738	3291826	10.1667	107.6	37	6	4	NA	A	85
2250	2008	549	0.167833	7008288	3292229	10.1667	107.6	35	6	3	>2	A	85
2285	2008	556	0.332563	7009798	3292485	10.1667	107.6	43	5	5	NA	A	110
2299	2008	559	0.206006	7009659	3292202	10.1667	107.6	44	5	5	>2	A	84
2311	2008	561	0.537916	7011686	3291495	10.1667	107.6	47	5	5	>2	A	83
2359	2008	570	0.217169	6994011	3296724	10.1667	107.6	37	6	5	>2	A	170
2380	2008	575	0.629332	6995340	3310684	8.4127	107.6	44	5	4	NA	B	351
2383	2008	576	0.672699	6994773	3294720	10.1667	107.6	39	6	6	>2	A	143
2404	2008	579	0.610014	6994143	3295126	10.1667	107.6	56	5	3	>2	A	144
2417	2008	584	0.492295	6996145	3294373	10.1667	107.6	39	5	4	NA	A	143
2423	2008	585	0.409842	6996740	3288708	10.1667	107.6	36	6	6	>2	A	64
2453	2008	588	0.0792994	7002914	3292270	10.1667	107.6	29	7	6	>2	A	87
2463	2008	592	0.546851	6996789	3293278	10.1667	107.6	38	6	4	>2	A	116
2493	2008	601	0.191274	6994822	3296433	10.1667	107.6	70	4	2	NA	A	143
2497	2008	602	0.462689	6997037	3292493	10.1667	107.6	40	5	5	>2	A	116
2503	2008	603	0.232466	6997908	3291512	10.1667	107.6	55	4	4	>2	A	90
2525	2008	607	0.0523651	6998943	3292886	10.1667	107.6	36	6	5	NA	A	115
2537	2008	611	0.298677	6997365	3292080	10.1667	107.6	34	6	5	NA	A	90
2548	2008	612	0.0927372	7001919	3292047	10.1667	107.6	33	7	5	NA	A	115
2565	2008	615	0.10868	7000623	3293549	10.1667	107.6	39	5	5	>2	A	114
2579	2008	619	0.0683822	7000830	3292533	10.1667	107.6	55	4	4	>2	A	114
2598	2008	621	0.38233	6995816	3289844	10.1667	107.6	34	7	7	>2	A	65
2628	2008	627	0.239014	7008831	3292676	10.1667	107.6	45	5	3	>2	A	110
2634	2008	628	0.139015	7009116	3292425	10.1667	107.6	44	6	5	>2	A	84
2643	2008	629	0.118922	7007789	3292113	10.1667	107.6	42	6	5	>2	A	84
2672	2008	631	0.611026	7013414	3304565	8.4127	107.6	33	6	6	>2	B	264
2683	2008	632	0.527948	7011359	3290639	10.1667	107.6	33	6	6	>2	A	83
2714	2008	694	0.580321	6993480	3311762	8.4127	107.6	58	6	0	>2	B	114
2728	2008	695	0.543553	6996220	3291793	10.1667	107.6	58	5	0	>2	A	91
2774	2008	699	0.218928	6998350	3290627	10.1667	107.6	33	6	6	NA	A	90
2778	2008	714	0.542732	7001220	3298164	10.1667	107.6	45	5	5	>2	A	166
2784	2008	718	0.507082	7001808	3296579	10.1667	107.6	45	4	4	>2	A	166
2798	2008	719	0.40489	7001157	3297200	10.1667	107.6	37	6	6	>2	A	166
2813	2008	821	0.697797	7011962	3313837	8.4127	107.6	41	7	0	NA	B	369
2829	2008	824	0.719929	7013493	3313920	8.4127	107.6	44	4	4	>2	B	368
2884	2008	836	0.433334	7003044	3307971	8.4127	107.6	35	6	5	>2	B	295
2897	2008	838	0.634693	7011221	3305292	8.4127	107.6	35	6	6	>2	B	265
2935	2008	850	0.445582	7010368	3307328	8.4127	107.6	39	4	3	>2	B	292
2943	2008	853	0.446228	7008237	3306724	8.4127	107.6	46	4	2	>2	B	293
2989	2008	862	0.601997	7002606	3313957	8.4127	107.6	35	6	6	>2	B	374
3014	2008	867	0.208353	7007304	3307288	8.4127	107.6	46	5	3	>2	B	294
3034	2008	879	0.160539	6996036	3295055	10.1667	107.6	55	5	4	>2	A	143
3042	2008	880	0.226703	6996971	3295865	10.1667	107.6	36	6	6	NA	A	142
3051	2008	882	0.150021	6998273	3294170	10.1667	107.6	44	6	4	>2	A	116
3082	2008	905	0.515509	6991155	3304950	8.4127	107.6	35	5	5	NA	B	275
3097	2008	908	0.354733	6990498	3304859	8.4127	107.6	51	4	4	>2	B	276
3134	2008	915	0.325743	7009733	3301435	8.4127	107.6	33	7	6	>2	B	214
3140	2008	917	0.375628	7008194	3301619	8.4127	107.6	56	5	5	2	B	215
3151	2008	919	0.618239	7011514	3301890	8.4127	107.6	42	5	5	NA	B	213
3167	2008	921	0.543028	7013458	3304239	8.4127	107.6	45	6	6	>2	B	239
3172	2008	924	0.488261	7002489	3314829	8.4127	107.6	38	6	6	>2	B	400
3191	2008	926	0.362927	7010729	3302927	8.4127	107.6	33	7	5	>2	B	240
3233	2008	941	0.194675	7006999	3298326	10.1667	107.6	43	6	6	>2	A	189
3269	2008	970	0.172489	7010039	3302166	8.4127	107.6	35	7	7	>2	B	214
3282	2008	973	0.601944	6994724	3308551	8.4127	107.6	25	6	6	NA	B	326
3294	2008	977	0.302421	6995609	3291353	10.1667	107.6	60	4	3	>2	A	91
3302	2008	980	0.386606	6998921	3294847	10.1667	107.6	53	5	5	2	A	141
3317	2008	985	0.239497	7006703	3306855	8.4127	107.6	37	6	5	>2	B	294
3327	2008	987	0.600484	7014512	3307793	8.4127	107.6	45	5	0	NA	B	290
3353	2008	992	0.66323	7004876	3312758	8.4127	107.6	36	6	6	NA	B	372
3372	2008	998	0.576948	7003254	3311307	8.4127	107.6	43	5	5	>2	B	347
3381	2008	999	0.671105	7002285	3316185	8.4127	107.6	35	6	0	NA	B	400
3389	2008	1000	0.650082	6999483	3317842	8.4127	107.6	32	8	6	>2	B	427
3397	2008	1001	0.661329	6999685	3316938	8.4127	107.6	43	5	5	>2	B	427
3405	2008	1003	0.584469	6999392	3309195	8.4127	107.6	45	5	5	>2	B	323
3430	2008	1007	0.673928	6990840	3308012	8.4127	107.6	41	5	5	NA	B	301
3448	2008	1013	0.601463	6999163	3310831	8.4127	107.6	41	6	6	2	B	349
3458	2008	1015	0.616604	7001602	3310344	8.4127	107.6	35	6	6	NA	B	322
3467	2008	1017	0.549956	7000923	3315646	8.4127	107.6	41	6	6	>2	B	401
3473	2008	1018	0.62137	6999055	3318560	8.4127	107.6	37	6	6	>2	B	453
3492	2008	1021	0.583512	7001825	3312299	8.4127	107.6	32	6	4	>2	B	348
3509	2008	1023	0.607905	7000703	3312471	8.4127	107.6	35	6	5	>2	B	375
3517	2008	1026	0.66543	6998867	3314786	8.4127	107.6	34	6	5	>2	B	401
3531	2008	1027	0.641492	6998793	3317582	8.4127	107.6	NA	1	0	NA	B	427
3545	2008	1029	0.668763	7003149	3316045	8.4127	107.6	36	6	0	NA	B	399
3551	2008	1030	0.646	7004121	3316331	8.4127	107.6	43	6	4	>2	B	399
3610	2008	1043	0.51741	6991904	3314767	8.4127	107.6	34	6	4	NA	B	405
3619	2008	1044	0.546559	6991591	3314780	8.4127	107.6	37	6	6	>2	B	405
3628	2008	1047	0.120381	6999182	3291120	10.1667	107.6	36	5	5	>2	A	89
3643	2008	1049	0.647445	7008381	3313828	8.4127	107.6	52	6	4	>2	B	371
4054	2008	1090	0.647657	7008383	3315900	8.4127	107.6	54	4	3	>2	B	397
4084	2008	1096	0.626129	7010818	3319451	8.4127	107.6	44	5	5	>2	B	447
4299	2008	1137	0.557164	7013042	3308555	8.4127	107.6	33	5	4	>2	B	316
1584	2009	265	0.25702	7002601	3294197	7.66667	98	29	5	5	>2	A	113
1592	2009	266	0.139078	7001940	3293750	7.66667	98	39	6	6	>2	A	140
1657	2009	279	0.575754	7003094	3305316	3.49206	98	63	4	3	2	B	269
1820	2009	425	0.469475	7006297	3293089	7.66667	98	57	5	3	2	A	112
1825	2009	426	0.132096	7006144	3292135	7.66667	98	40	7	4	>2	A	86
1847	2009	429	0.357985	7005970	3292949	7.66667	98	53	5	1	>2	A	112
1862	2009	435	0.214753	7004899	3294181	7.66667	98	29	7	6	>2	A	112
1875	2009	438	0.137242	7004309	3293340	7.66667	98	51	6	2	>2	A	113
1889	2009	440	0.144058	7004676	3293659	7.66667	98	47	9	0	NA	A	113
1896	2009	444	0.480809	6998788	3295049	7.66667	98	38	6	5	>2	A	141
1903	2009	445	0.182253	7006157	3296344	7.66667	98	53	6	4	NA	A	138
1932	2009	451	0.15745	7004713	3294266	7.66667	98	57	6	3	>2	A	113
1955	2009	456	0.162636	7003336	3293912	7.66667	98	29	6	3	>2	A	114
1972	2009	460	0.101416	7002248	3293432	7.66667	98	38	6	3	>2	A	114
1991	2009	466	0.55387	7002931	3295615	7.66667	98	49	5	3	>2	A	139
1996	2009	468	0.569762	7002079	3297283	7.66667	98	42	5	5	>2	A	166
2009	2009	469	0.611388	7008824	3316164	3.49206	98	48	6	5	>2	B	140
2024	2009	472	0.55434	7001183	3295622	7.66667	98	43	6	4	NA	A	140
2042	2009	475	0.208369	7000492	3294238	7.66667	98	35	6	2	NA	A	114
2061	2009	481	0.467247	7007373	3316981	3.49206	98	41	6	6	>2	B	141
2095	2009	486	0.0791858	6997257	3295238	7.66667	98	41	5	3	>2	A	141
2103	2009	487	0.293813	6997422	3295806	7.66667	98	40	5	4	>2	A	142
2128	2009	491	0.50461	6998575	3295227	7.66667	98	33	5	5	>2	A	142
2142	2009	494	0.103188	6997298	3294542	7.66667	98	36	6	3	>2	A	142
2156	2009	495	0.213582	6997913	3295076	7.66667	98	31	5	4	>2	A	142
2159	2009	496	0.138863	6997659	3294018	7.66667	98	48	5	3	>2	A	116
2171	2009	497	0.1458	6997829	3294250	7.66667	98	29	7	5	>2	A	116
2183	2009	499	0.142163	6998788	3294371	7.66667	98	27	7	3	NA	A	142
2187	2009	500	0.16835	6996305	3294872	7.66667	98	25	6	5	>2	A	143
2208	2009	503	0.102856	6996200	3295725	7.66667	98	31	7	5	>2	A	168
2216	2009	504	0.118733	6996110	3295416	7.66667	98	37	6	3	NA	A	143
2237	2009	548	0.108009	7006738	3291826	7.66667	98	40	6	0	NA	A	85
2269	2009	552	0.0823073	7002835	3291810	7.66667	98	33	6	5	NA	A	87
2307	2009	560	0.129694	7008811	3292250	7.66667	98	43	6	6	NA	A	84
2312	2009	561	0.537916	7011686	3291495	7.66667	98	39	6	5	>2	A	83
2327	2009	564	0.279053	7010276	3292114	7.66667	98	43	6	6	>2	A	84
2360	2009	570	0.217169	6994011	3296724	7.66667	98	31	5	5	NA	A	170
2369	2009	572	0.214014	7006280	3292347	7.66667	98	26	6	5	2	A	86
2384	2009	576	0.672699	6994773	3294720	7.66667	98	33	6	4	>2	A	143
2393	2009	577	0.224563	6999023	3290566	7.66667	98	27	6	6	>2	A	89
2405	2009	579	0.610014	6994143	3295126	7.66667	98	41	5	5	NA	A	144
2418	2009	584	0.492295	6996145	3294373	7.66667	98	37	7	2	>2	A	143
2424	2009	585	0.419476	6996796	3288973	7.66667	98	30	6	6	>2	A	64
2445	2009	587	0.491829	6996912	3293135	7.66667	98	37	6	4	>2	A	116
2456	2009	590	0.596909	6996521	3293622	7.66667	98	39	5	5	>2	A	117
2469	2009	593	0.354386	7010120	3290645	7.66667	98	43	6	6	NA	A	84
2484	2009	596	0.245173	6997506	3292419	7.66667	98	54	4	1	>2	A	116
2494	2009	601	0.191274	6994822	3296433	7.66667	98	42	6	0	NA	A	143
2498	2009	602	0.462689	6997037	3292493	7.66667	98	51	5	3	>2	A	116
2504	2009	603	0.232466	6997908	3291512	7.66667	98	41	6	0	NA	A	90
2515	2009	606	0.110652	6998902	3293757	7.66667	98	27	6	6	2	A	115
2538	2009	611	0.298677	6997365	3292080	7.66667	98	28	5	5	>2	A	90
2554	2009	613	0.0723401	7000333	3292886	7.66667	98	41	5	1	NA	A	115
2566	2009	615	0.10868	7000623	3293549	7.66667	98	39	5	4	NA	A	114
2574	2009	618	0.0955378	7002487	3292663	7.66667	98	44	5	3	NA	A	114
2580	2009	619	0.0683822	7000830	3292533	7.66667	98	27	5	4	>2	A	114
2586	2009	620	0.12223	7000665	3291700	7.66667	98	32	6	6	>2	A	89
2599	2009	621	0.38233	6995816	3289844	7.66667	98	28	5	5	>2	A	65
2610	2009	623	0.344458	7006455	3292636	7.66667	98	41	5	4	>2	A	112
2622	2009	625	0.376551	7007912	3292744	7.66667	98	60	4	2	>2	A	111
2644	2009	629	0.118922	7007789	3292113	7.66667	98	43	5	2	NA	A	84
2659	2009	630	0.311797	7009922	3292322	7.66667	98	36	9	3	>2	A	84
2673	2009	631	0.611026	7013414	3304565	3.49206	98	31	7	7	>2	B	264
2684	2009	632	0.527948	7011359	3290639	7.66667	98	30	6	6	NA	A	83
2699	2009	667	0.635408	7010385	3294638	7.66667	98	41	6	5	NA	A	136
2715	2009	694	0.580321	6993480	3311762	3.49206	98	34	6	6	>2	B	114
2729	2009	695	0.543553	6996220	3291793	7.66667	98	32	6	6	>2	A	91
2742	2009	696	0.0478914	6998513	3292205	7.66667	98	33	6	4	>2	A	90
2762	2009	698	0.397358	6995920	3288899	7.66667	98	49	6	6	>2	A	65
2775	2009	699	0.218928	6998350	3290627	7.66667	98	29	5	3	NA	A	90
2779	2009	714	0.542732	7001220	3298164	7.66667	98	53	5	4	2	A	166
2799	2009	719	0.40489	7001157	3297200	7.66667	98	37	6	1	NA	A	166
2808	2009	744	0.585432	7009358	3306215	3.49206	98	35	6	3	>2	B	266
2814	2009	821	0.697797	7011962	3313837	3.49206	98	45	5	5	NA	B	369
2823	2009	823	0.58346	7000018	3308483	3.49206	98	30	6	6	>2	B	323
2869	2009	833	0.621157	7001243	3309221	3.49206	98	35	5	4	NA	B	322
2885	2009	836	0.433334	7003044	3307971	3.49206	98	27	7	6	>2	B	295
2898	2009	838	0.634693	7011221	3305292	3.49206	98	41	5	2	>2	B	265
2908	2009	840	0.423185	7003989	3307202	3.49206	98	49	4	2	NA	B	295
2925	2009	848	0.568786	7010322	3305857	3.49206	98	30	6	6	>2	B	266
2936	2009	850	0.445582	7010368	3307328	3.49206	98	28	6	6	>2	B	292
2978	2009	861	0.612353	7002664	3313743	3.49206	98	42	5	5	2	B	374
3015	2009	867	0.208353	7007304	3307288	3.49206	98	34	6	6	>2	B	294
3023	2009	868	0.348795	7006193	3307982	3.49206	98	43	5	2	NA	B	294
3043	2009	880	0.226703	6996971	3295865	7.66667	98	29	6	3	>2	A	142
3052	2009	882	0.150021	6998273	3294170	7.66667	98	51	5	2	2	A	116
3065	2009	901	0.597849	6995784	3308305	3.49206	98	44	5	5	>2	B	299
3072	2009	904	0.594638	6991547	3305137	3.49206	98	34	6	6	>2	B	275
3083	2009	905	0.515509	6991155	3304950	3.49206	98	39	5	5	NA	B	275
3093	2009	907	0.597065	6990444	3306275	3.49206	98	43	7	5	>2	B	276
3099	2009	909	0.219024	6989951	3305182	3.49206	98	33	6	6	NA	B	NA
3106	2009	910	0.509329	7004546	3299002	7.66667	98	60	4	4	2	A	191
3135	2009	915	0.325743	7009733	3301435	3.49206	98	38	6	5	NA	B	214
3141	2009	917	0.375628	7008194	3301619	3.49206	98	32	6	6	>2	B	215
3152	2009	919	0.618239	7011514	3301890	3.49206	98	34	7	5	>2	B	213
3160	2009	920	0.681103	7011937	3302363	3.49206	98	33	6	5	>2	B	213
3173	2009	924	0.488261	7002489	3314829	3.49206	98	55	4	2	>2	B	400
3192	2009	926	0.362927	7010729	3302927	3.49206	98	36	6	4	>2	B	240
3197	2009	927	0.222032	7010154	3302624	3.49206	98	36	7	6	>2	B	240
3200	2009	928	0.237664	7009876	3302487	3.49206	98	51	5	2	>2	B	240
3222	2009	931	0.639831	7010196	3294658	7.66667	98	42	5	5	>2	A	136
3234	2009	941	0.194675	7006999	3298326	7.66667	98	47	5	4	>2	A	189
3240	2009	942	0.514465	7007712	3297438	7.66667	98	37	6	6	>2	A	163
3283	2009	973	0.601944	6994724	3308551	3.49206	98	33	6	6	>2	B	326
3295	2009	977	0.302421	6995609	3291353	7.66667	98	29	6	5	NA	A	91
3305	2009	981	0.139435	7006683	3298557	7.66667	98	45	6	5	NA	A	164
3311	2009	984	0.0941078	7006441	3298316	7.66667	98	31	5	4	>2	A	164
3318	2009	985	0.239497	7006703	3306855	3.49206	98	33	6	6	>2	B	294
3328	2009	987	0.600484	7014512	3307793	3.49206	98	43	6	6	NA	B	290
3354	2009	992	0.66323	7004876	3312758	3.49206	98	41	6	5	>2	B	372
3373	2009	998	0.576948	7003254	3311307	3.49206	98	38	5	3	>2	B	347
3382	2009	999	0.671105	7002285	3316185	3.49206	98	36	6	6	>2	B	400
3390	2009	1000	0.650082	6999483	3317842	3.49206	98	29	6	5	>2	B	427
3398	2009	1001	0.661329	6999685	3316938	3.49206	98	39	6	6	NA	B	427
3431	2009	1007	0.673928	6990840	3308012	3.49206	98	30	6	5	NA	B	301
3441	2009	1012	0.641471	6995823	3310550	3.49206	98	39	7	7	NA	B	351
3449	2009	1013	0.601463	6999163	3310831	3.49206	98	30	7	7	>2	B	349
3459	2009	1015	0.616604	7001602	3310344	3.49206	98	36	7	7	>2	B	322
3468	2009	1017	0.549956	7000923	3315646	3.49206	98	36	6	6	NA	B	401
3474	2009	1018	0.62137	6999055	3318560	3.49206	98	68	4	2	>2	B	453
3483	2009	1019	0.650033	6998537	3319029	3.49206	98	49	4	3	NA	B	454
3493	2009	1021	0.583512	7001825	3312299	3.49206	98	35	6	6	>2	B	348
3532	2009	1027	0.641492	6998793	3317582	3.49206	98	38	6	6	NA	B	427
3546	2009	1029	0.668763	7003149	3316045	3.49206	98	32	6	5	>2	B	399
3561	2009	1031	0.670801	7003988	3315916	3.49206	98	32	6	5	NA	B	399
3585	2009	1038	0.67629	7016234	3304002	3.49206	98	47	5	5	2	B	NA
3592	2009	1039	0.613182	7016147	3303205	3.49206	98	39	7	4	NA	B	NA
3611	2009	1043	0.51741	6991904	3314767	3.49206	98	35	6	6	NA	B	405
3620	2009	1044	0.546559	6991591	3314780	3.49206	98	28	6	5	NA	B	405
3629	2009	1047	0.120381	6999182	3291120	7.66667	98	39	5	4	NA	A	89
3635	2009	1048	0.71055	7013486	3313554	3.49206	98	34	8	7	NA	B	368
3644	2009	1049	0.647445	7008381	3313828	3.49206	98	36	6	6	>2	B	371
3956	2009	1078	0.675024	7011973	3314554	3.49206	98	58	5	1	>2	B	395
4085	2009	1096	0.626129	7010818	3319451	3.49206	98	42	6	6	>2	B	447
4300	2009	1137	0.557164	7013042	3308555	3.49206	98	29	6	6	>2	B	316
1585	2010	265	0.22198	7002601	3294197	0.833333	98.8	57	5	3	>2	A	113
1939	2010	452	0.058122	7003963	3294267	0.833333	98.8	52	4	1	>2	A	113
2052	2010	479	0.160686	7000414	3294195	0.833333	98.8	45	5	5	>2	A	115
2129	2010	491	0.485775	6998575	3295227	0.833333	98.8	44	5	5	>2	A	142
2188	2010	500	0.150994	6996305	3294872	0.833333	98.8	39	5	4	>2	A	143
2209	2010	503	0.0416086	6996200	3295725	0.833333	98.8	48	4	3	>2	A	168
2263	2010	551	0.0903726	7007627	3292150	0.833333	98.8	48	5	5	>2	A	85
2294	2010	557	0.0495032	7003598	3292458	0.833333	98.8	49	4	1	>2	A	85
2361	2010	570	0.193513	6994011	3296724	0.833333	98.8	49	5	5	>2	A	170
2385	2010	576	0.639072	6994773	3294720	0.833333	98.8	49	5	4	>2	A	143
2425	2010	585	0.422563	6996796	3288973	0.833333	98.8	48	6	5	>2	A	64
2464	2010	592	0.499693	6996789	3293278	0.833333	98.8	49	5	4	>2	A	116
2550	2010	612	0.0827861	7001919	3292047	0.833333	98.8	48	5	3	>2	A	115
2600	2010	621	0.368668	6995816	3289844	0.833333	98.8	40	5	3	>2	A	65
2611	2010	623	0.273056	7006455	3292636	0.833333	98.8	45	6	4	>2	A	112
2837	2010	825	0.65819	6993963	3308240	0.47619	98.8	42	6	6	>2	B	300
2886	2010	836	0.399105	7003044	3307971	0.47619	98.8	43	5	4	>2	B	295
2909	2010	840	0.368288	7003989	3307202	0.47619	98.8	49	5	4	NA	B	295
2937	2010	850	0.347756	7010368	3307328	0.47619	98.8	36	5	5	>2	B	292
3016	2010	867	0.132316	7007304	3307288	0.47619	98.8	50	4	4	>2	B	294
3044	2010	880	0.0973083	6996971	3295865	0.833333	98.8	46	5	4	>2	A	142
3073	2010	904	0.579267	6991547	3305137	0.47619	98.8	43	5	4	>2	B	275
3084	2010	905	0.50077	6991155	3304950	0.47619	98.8	56	5	1	>2	B	275
3094	2010	907	0.579938	6990444	3306275	0.47619	98.8	46	5	4	>2	B	276
3107	2010	910	0.482657	7004546	3299002	0.833333	98.8	78	4	2	NA	A	191
3136	2010	915	0.200792	7009733	3301435	0.47619	98.8	NA	5	3	NA	B	214
3223	2010	931	0.592899	7010196	3294658	0.833333	98.8	40	6	6	>2	A	136
3252	2010	968	0.62884	6996338	3310859	0.47619	98.8	46	5	5	>2	B	351
3271	2010	970	0.0597256	7010039	3302166	0.47619	98.8	37	6	6	>2	B	214
3374	2010	998	0.601862	7003254	3311307	0.47619	98.8	46	5	5	>2	B	347
3383	2010	999	0.671528	7002285	3316185	0.47619	98.8	49	6	5	>2	B	400
3391	2010	1000	0.681754	6999483	3317842	0.47619	98.8	49	5	5	>2	B	427
3419	2010	1006	0.390697	6995422	3306578	0.47619	98.8	46	4	4	>2	B	273
3432	2010	1007	0.650164	6990840	3308012	0.47619	98.8	38	6	4	>2	B	301
3450	2010	1013	0.551577	6999163	3310831	0.47619	98.8	49	5	4	>2	B	349
3460	2010	1015	0.570181	7001602	3310344	0.47619	98.8	45	4	4	>2	B	322
3475	2010	1018	0.641483	6999055	3318560	0.47619	98.8	50	5	5	>2	B	453
3505	2010	1022	0.662164	7001328	3312212	0.47619	98.8	38	5	3	>2	B	348
3510	2010	1023	0.673708	7000703	3312471	0.47619	98.8	41	5	3	>2	B	375
3553	2010	1030	0.66478	7004121	3316331	0.47619	98.8	46	5	4	>2	B	399
3612	2010	1043	0.467655	6991904	3314767	0.47619	98.8	42	6	6	>2	B	405
3957	2010	1078	0.70155	7011973	3314554	0.47619	98.8	48	5	4	>2	B	395
4078	2010	1095	0.623456	7010380	3318303	0.47619	98.8	50	5	5	>2	B	422
4407	2010	1161	0.677577	7010968	3313207	0.47619	98.8	45	5	2	NA	B	369
4423	2010	1166	0.24417	7006725	3291160	0.833333	98.8	48	5	5	>2	A	86
1551	2011	262	0.0657315	7004221	3294063	9.33333	130.9	48	5	0	NA	A	113
1573	2011	264	0.372666	7000763	3294961	9.33333	130.9	26	7	6	>2	A	140
1633	2011	276	0.608649	6995476	3308669	14.7619	130.9	46	5	1	NA	B	299
1672	2011	280	0.516933	6999989	3308266	14.7619	130.9	23	7	6	>2	B	297
1816	2011	422	0.404488	7005865	3293657	9.33333	130.9	60	5	4	>2	A	112
1826	2011	426	0.105712	7006144	3292135	9.33333	130.9	39	5	4	>2	A	86
1848	2011	429	0.278441	7005970	3292949	9.33333	130.9	50	6	0	NA	A	112
1863	2011	435	0.162677	7004899	3294181	9.33333	130.9	17	5	4	>2	A	112
1876	2011	438	0.073083	7004309	3293340	9.33333	130.9	37	6	6	2	A	113
1904	2011	445	0.146132	7006157	3296344	9.33333	130.9	71	4	1	2	A	138
1906	2011	446	0.476657	7004022	3297107	9.33333	130.9	47	5	2	>2	A	NA
1926	2011	450	0.0635628	7004159	3294460	9.33333	130.9	37	9	5	>2	A	139
1933	2011	451	0.109854	7004713	3294266	9.33333	130.9	42	6	5	>2	A	113
1956	2011	456	0.109655	7003336	3293912	9.33333	130.9	20	6	5	>2	A	114
1960	2011	459	0.078813	7002564	3293599	9.33333	130.9	37	5	2	>2	A	114
1973	2011	460	0.0652978	7002248	3293432	9.33333	130.9	26	6	2	>2	A	114
1987	2011	464	0.229055	7001181	3294433	9.33333	130.9	20	7	7	>2	A	114
1992	2011	466	0.481576	7002931	3295615	9.33333	130.9	29	6	6	>2	A	139
2010	2011	469	0.660348	7008824	3316164	14.7619	130.9	40	5	0	NA	B	140
2015	2011	470	0.121081	7005475	3296263	9.33333	130.9	53	5	5	2	A	138
2025	2011	472	0.519686	7001183	3295622	9.33333	130.9	29	6	6	>2	A	140
2053	2011	479	0.135441	7000414	3294195	9.33333	130.9	42	6	2	>2	A	115
2072	2011	482	0.083365	6999390	3294256	9.33333	130.9	36	6	3	>2	A	115
2074	2011	483	0.440065	6999678	3294868	9.33333	130.9	38	6	1	>2	A	141
2082	2011	484	0.362754	6999247	3294830	9.33333	130.9	23	7	7	>2	A	141
2096	2011	486	0.010208	6997257	3295238	9.33333	130.9	37	6	5	>2	A	141
2104	2011	487	0.10623	6997422	3295806	9.33333	130.9	35	7	5	>2	A	142
2143	2011	494	0.0734944	6997298	3294542	9.33333	130.9	28	7	5	>2	A	142
2157	2011	495	0.112575	6997913	3295076	9.33333	130.9	25	7	0	>2	A	142
2189	2011	500	0.126078	6996305	3294872	9.33333	130.9	33	6	4	>2	A	143
2210	2011	503	0.0260797	6996200	3295725	9.33333	130.9	24	7	5	>2	A	168
2220	2011	505	0.146961	6996958	3294273	9.33333	130.9	33	6	6	NA	A	116
2238	2011	548	0.0892519	7006738	3291826	9.33333	130.9	17	7	7	>2	A	85
2270	2011	552	0.0427934	7002835	3291810	9.33333	130.9	32	7	5	>2	A	87
2295	2011	557	0.058488	7003598	3292458	9.33333	130.9	37	5	0	NA	A	85
2301	2011	559	0.154774	7009659	3292202	9.33333	130.9	22	7	7	>2	A	84
2370	2011	572	0.170594	7006280	3292347	9.33333	130.9	31	6	3	>2	A	86
2374	2011	574	0.586736	6993782	3295041	9.33333	130.9	50	5	5	>2	A	144
2386	2011	576	0.586286	6994773	3294720	9.33333	130.9	26	6	6	>2	A	143
2394	2011	577	0.145755	6999023	3290566	9.33333	130.9	23	5	5	NA	A	89
2419	2011	584	0.401968	6996145	3294373	9.33333	130.9	34	6	5	>2	A	143
2426	2011	585	0.297821	6996796	3288973	9.33333	130.9	58	5	3	NA	A	64
2454	2011	588	0.0186977	7002914	3292270	9.33333	130.9	16	7	5	NA	A	87
2465	2011	592	0.485986	6996789	3293278	9.33333	130.9	25	6	3	>2	A	116
2485	2011	596	0.143555	6997506	3292419	9.33333	130.9	29	6	4	>2	A	116
2499	2011	602	0.387296	6997037	3292493	9.33333	130.9	33	6	6	>2	A	116
2505	2011	603	0.0963692	6997908	3291512	9.33333	130.9	29	6	5	>2	A	90
2516	2011	606	0.0645854	6998902	3293757	9.33333	130.9	32	5	3	NA	A	115
2539	2011	611	0.187901	6997365	3292080	9.33333	130.9	28	7	7	>2	A	90
2551	2011	612	0.0813665	7001919	3292047	9.33333	130.9	39	7	1	NA	A	115
2556	2011	614	0.162942	6999798	3290361	9.33333	130.9	33	6	6	>2	A	89
2567	2011	615	0.0819521	7000623	3293549	9.33333	130.9	34	6	3	>2	A	114
2569	2011	616	0.0742264	7003682	3293198	9.33333	130.9	37	7	5	NA	A	NA
2575	2011	618	0.0662958	7002487	3292663	9.33333	130.9	29	6	5	>2	A	114
2587	2011	620	0.0898533	7000665	3291700	9.33333	130.9	30	6	5	>2	A	89
2601	2011	621	0.313246	6995816	3289844	9.33333	130.9	41	6	6	>2	A	65
2612	2011	623	0.225389	7006401	3292540	9.33333	130.9	65	5	3	2	A	112
2623	2011	625	0.238288	7007912	3292744	9.33333	130.9	32	6	5	NA	A	111
2636	2011	628	0.0790541	7009116	3292425	9.33333	130.9	22	6	6	NA	A	84
2645	2011	629	0.0784439	7007789	3292113	9.33333	130.9	23	8	3	NA	A	84
2674	2011	631	0.587523	7013414	3304565	14.7619	130.9	24	6	3	>2	B	264
2685	2011	632	0.42384	7011359	3290639	9.33333	130.9	29	7	7	>2	A	83
2693	2011	666	0.0271452	6999056	3292602	9.33333	130.9	24	8	0	>2	A	115
2730	2011	695	0.455816	6996220	3291793	9.33333	130.9	27	6	3	NA	A	91
2743	2011	696	0.0232759	6998513	3292205	9.33333	130.9	35	6	5	>2	A	90
2763	2011	698	0.283374	6995920	3288899	9.33333	130.9	61	5	1	2	A	65
2780	2011	714	0.457687	7001220	3298164	9.33333	130.9	39	6	5	>2	A	166
2786	2011	718	0.458529	7001808	3296579	9.33333	130.9	44	8	0	>2	A	166
2800	2011	719	0.368872	7001157	3297200	9.33333	130.9	29	7	7	>2	A	166
2809	2011	744	0.527899	7009358	3306215	14.7619	130.9	41	6	4	>2	B	266
2815	2011	821	0.684716	7011962	3313837	14.7619	130.9	31	6	6	>2	B	369
2819	2011	822	0.606728	7000536	3307799	14.7619	130.9	33	6	5	NA	B	297
2824	2011	823	0.44016	7000018	3308483	14.7619	130.9	60	5	3	2	B	323
2838	2011	825	0.610793	6993963	3308240	14.7619	130.9	29	7	6	NA	B	300
2864	2011	832	0.435275	7000591	3308990	14.7619	130.9	30	6	6	>2	B	323
2870	2011	833	0.507023	7001243	3309221	14.7619	130.9	33	6	5	NA	B	322
2873	2011	834	0.589827	7001345	3308453	14.7619	130.9	50	5	2	>2	B	322
2899	2011	838	0.569492	7011221	3305292	14.7619	130.9	32	5	4	NA	B	265
2905	2011	839	0.600804	7001972	3307930	14.7619	130.9	48	5	4	NA	B	NA
2926	2011	848	0.482995	7010322	3305857	14.7619	130.9	27	6	6	>2	B	266
2938	2011	850	0.321849	7010368	3307328	14.7619	130.9	53	5	4	>2	B	292
2944	2011	853	0.387061	7008237	3306724	14.7619	130.9	38	6	6	>2	B	293
2979	2011	861	0.573778	7002664	3313743	14.7619	130.9	28	7	6	>2	B	374
2991	2011	863	0.589606	7003422	3312888	14.7619	130.9	50	5	3	2	B	373
3017	2011	867	0.119738	7007304	3307288	14.7619	130.9	26	5	5	NA	B	294
3024	2011	868	0.29859	7006193	3307982	14.7619	130.9	35	5	3	>2	B	294
3035	2011	879	0.11366	6996036	3295055	9.33333	130.9	34	6	6	>2	A	143
3045	2011	880	0.0456049	6996971	3295865	9.33333	130.9	32	6	6	>2	A	142
3053	2011	882	0.0974632	6998273	3294170	9.33333	130.9	47	5	1	>2	A	116
3074	2011	904	0.538421	6991547	3305137	14.7619	130.9	34	6	6	NA	B	275
3100	2011	909	0.192368	6989951	3305182	14.7619	130.9	38	6	5	NA	B	NA
3117	2011	913	0.633728	7001896	3300068	9.33333	130.9	53	4	4	NA	A	192
3142	2011	917	0.372591	7008194	3301619	14.7619	130.9	38	7	0	NA	B	215
3153	2011	919	0.527195	7011514	3301890	14.7619	130.9	54	5	4	NA	B	213
3161	2011	920	0.606969	7011937	3302363	14.7619	130.9	40	5	4	>2	B	213
3174	2011	924	0.540924	7002489	3314829	14.7619	130.9	49	6	1	>2	B	400
3193	2011	926	0.245024	7010729	3302927	14.7619	130.9	21	6	6	>2	B	240
3211	2011	930	0.326414	7009391	3302722	14.7619	130.9	48	5	2	2	B	240
3226	2011	932	0.290894	7007419	3303699	14.7619	130.9	56	5	3	2	B	240
3241	2011	942	0.459103	7007712	3297438	9.33333	130.9	26	6	6	>2	A	163
3253	2011	968	0.598007	6996338	3310859	14.7619	130.9	38	5	5	>2	B	351
3272	2011	970	0.0772561	7010039	3302166	14.7619	130.9	26	7	6	>2	B	214
3284	2011	973	0.547587	6994724	3308551	14.7619	130.9	44	6	1	NA	B	326
3289	2011	975	0.534817	7003792	3313487	14.7619	130.9	44	6	5	>2	B	373
3296	2011	977	0.182816	6995609	3291353	9.33333	130.9	34	6	5	>2	A	91
3306	2011	981	0.113287	7006683	3298557	9.33333	130.9	63	5	1	NA	A	164
3312	2011	984	0.0885823	7006441	3298316	9.33333	130.9	29	7	3	NA	A	164
3319	2011	985	0.178685	7006703	3306855	14.7619	130.9	44	5	5	NA	B	294
3329	2011	987	0.612996	7014512	3307793	14.7619	130.9	32	6	5	>2	B	290
3346	2011	990	0.577324	7010675	3307863	14.7619	130.9	23	6	6	>2	B	292
3355	2011	992	0.615985	7004876	3312758	14.7619	130.9	48	5	0	NA	B	372
3361	2011	995	0.448371	7007299	3309275	14.7619	130.9	50	4	4	>2	B	319
3367	2011	996	0.432649	7007785	3309834	14.7619	130.9	37	6	6	>2	B	319
3384	2011	999	0.63427	7002285	3316185	14.7619	130.9	36	7	0	>2	B	400
3392	2011	1000	0.597572	6999483	3317842	14.7619	130.9	22	9	4	>2	B	427
3403	2011	1002	0.723629	6998884	3314191	14.7619	130.9	56	5	0	NA	B	NA
3420	2011	1006	0.354671	6995422	3306578	14.7619	130.9	21	7	7	>2	B	273
3433	2011	1007	0.613335	6990840	3308012	14.7619	130.9	31	6	6	>2	B	301
3451	2011	1013	0.527403	6999163	3310831	14.7619	130.9	28	6	5	>2	B	349
3461	2011	1015	0.556106	7001602	3310344	14.7619	130.9	20	6	5	>2	B	322
3476	2011	1018	0.607717	6999055	3318560	14.7619	130.9	41	7	4	>2	B	453
3494	2011	1021	0.581453	7001825	3312299	14.7619	130.9	40	6	6	NA	B	348
3518	2011	1026	0.666057	6998867	3314786	14.7619	130.9	36	5	5	>2	B	401
3562	2011	1031	0.636181	7003988	3315916	14.7619	130.9	41	5	0	NA	B	399
3567	2011	1033	0.482518	6995649	3294536	9.33333	130.9	41	6	2	>2	A	143
3598	2011	1041	0.558957	7007601	3311560	14.7619	130.9	32	5	4	NA	B	345
3601	2011	1042	0.618024	7002697	3315792	14.7619	130.9	30	6	6	>2	B	400
3613	2011	1043	0.426182	6991904	3314767	14.7619	130.9	53	5	5	>2	B	405
3621	2011	1044	0.480116	6991591	3314780	14.7619	130.9	35	6	6	NA	B	405
3624	2011	1046	0.0865031	7002233	3291940	9.33333	130.9	36	6	3	>2	A	88
3636	2011	1048	0.708357	7013486	3313554	14.7619	130.9	29	6	6	>2	B	368
3645	2011	1049	0.630432	7008381	3313828	14.7619	130.9	47	5	1	NA	B	371
3958	2011	1078	0.688222	7011973	3314554	14.7619	130.9	39	6	5	>2	B	395
4079	2011	1095	0.603129	7010380	3318303	14.7619	130.9	36	7	0	NA	B	422
4086	2011	1096	0.663648	7010818	3319451	14.7619	130.9	46	6	5	>2	B	447
4126	2011	1110	0.634756	6993059	3321814	14.7619	130.9	29	7	7	>2	B	482
4301	2011	1137	0.594935	7013042	3308555	14.7619	130.9	31	7	7	>2	B	316
4408	2011	1161	0.646319	7010968	3313207	14.7619	130.9	33	6	6	>2	B	369
4417	2011	1164	0.688544	7010959	3311653	14.7619	130.9	31	6	6	>2	B	343
4422	2011	1165	0.168088	7006807	3291296	9.33333	130.9	26	6	5	>2	A	85
4428	2011	1168	0.411621	7005110	3304064	14.7619	130.9	56	3	3	>2	B	242
4433	2011	1170	0.228899	7006245	3291095	9.33333	130.9	34	7	6	>2	A	86
1574	2012	264	0.372666	7000763	3294961	3.83333	178.7	31	6	4	>2	A	140
1615	2012	271	0.485413	7001523	3296235	3.83333	178.7	41	5	3	>2	A	140
1634	2012	276	0.608649	6995476	3308669	6.19048	178.7	46	5	5	>2	B	299
1673	2012	280	0.516933	6999989	3308266	6.19048	178.7	43	6	5	NA	B	297
1821	2012	425	0.371549	7006297	3293089	3.83333	178.7	48	4	1	2	A	112
1864	2012	435	0.189357	7005097	3294322	3.83333	178.7	22	6	5	>2	A	112
1895	2012	443	0.507188	7001379	3310213	6.19048	178.7	30	6	6	>2	B	322
1911	2012	448	0.0973013	7003906	3295593	3.83333	178.7	49	4	2	2	A	139
1940	2012	453	0.0728477	7003926	3294638	3.83333	178.7	39	6	2	>2	A	139
1951	2012	455	0.224673	7002546	3294331	3.83333	178.7	60	4	3	2	A	114
1993	2012	466	0.481576	7002931	3295615	3.83333	178.7	42	4	4	>2	A	139
1998	2012	468	0.469059	7002079	3297283	3.83333	178.7	42	4	3	>2	A	166
2011	2012	469	0.660348	7008824	3316164	6.19048	178.7	32	8	7	>2	B	140
2036	2012	474	0.259617	7001101	3294584	3.83333	178.7	42	5	4	>2	A	140
2048	2012	478	0.225801	7000271	3294509	3.83333	178.7	38	5	4	>2	A	115
2062	2012	481	0.517802	7007373	3316981	6.19048	178.7	29	7	6	>2	B	141
2083	2012	484	0.362754	6999247	3294830	3.83333	178.7	33	6	5	>2	A	141
2112	2012	488	0.19484	6997593	3296137	3.83333	178.7	37	6	6	>2	A	142
2172	2012	497	0.0943205	6997829	3294250	3.83333	178.7	53	4	0	NA	A	116
2221	2012	505	0.146961	6996958	3294273	3.83333	178.7	37	6	6	NA	A	116
2239	2012	548	0.0892519	7006738	3291826	3.83333	178.7	36	5	4	>2	A	85
2252	2012	549	0.123472	7008288	3292229	3.83333	178.7	36	5	4	>2	A	85
2264	2012	551	0.0852942	7007627	3292150	3.83333	178.7	42	5	5	>2	A	85
2278	2012	554	0.106533	7007924	3292232	3.83333	178.7	40	5	4	>2	A	85
2313	2012	561	0.406587	7011686	3291495	3.83333	178.7	38	5	5	>2	A	83
2387	2012	576	0.586286	6994773	3294720	3.83333	178.7	34	6	3	NA	A	143
2395	2012	577	0.145755	6999023	3290566	3.83333	178.7	28	6	5	>2	A	89
2406	2012	579	0.51256	6994143	3295126	3.83333	178.7	37	5	5	>2	A	144
2427	2012	585	0.297821	6996796	3288973	3.83333	178.7	30	7	6	NA	A	64
2446	2012	587	0.427533	6996912	3293135	3.83333	178.7	31	6	4	>2	A	116
2455	2012	589	0.124328	7005721	3296058	3.83333	178.7	55	4	2	2	A	NA
2506	2012	603	0.0963692	6997908	3291512	3.83333	178.7	31	6	4	>2	A	90
2517	2012	606	0.0645854	6998902	3293757	3.83333	178.7	31	6	6	>2	A	115
2540	2012	611	0.187901	6997365	3292080	3.83333	178.7	35	6	4	>2	A	90
2588	2012	620	0.0898533	7000665	3291700	3.83333	178.7	48	6	0	NA	A	89
2602	2012	621	0.313246	6995816	3289844	3.83333	178.7	33	5	5	>2	A	65
2605	2012	622	0.591644	6992351	3292420	3.83333	178.7	43	6	5	NA	A	119
2619	2012	624	0.103593	7005903	3292152	3.83333	178.7	44	5	5	>2	A	86
2660	2012	630	0.214517	7009922	3292322	3.83333	178.7	42	5	4	>2	A	84
2675	2012	631	0.587523	7013414	3304565	6.19048	178.7	35	6	6	>2	B	264
2694	2012	666	0.0271452	6999056	3292602	3.83333	178.7	25	6	6	>2	A	115
2700	2012	667	0.594172	7010385	3294638	3.83333	178.7	39	6	4	>2	A	136
2712	2012	693	0.0783282	7000562	3293314	3.83333	178.7	42	5	4	>2	A	115
2810	2012	744	0.527899	7009358	3306215	6.19048	178.7	37	5	5	>2	B	266
2816	2012	821	0.684716	7011962	3313837	6.19048	178.7	34	5	5	>2	B	369
2830	2012	824	0.686367	7013653	3313956	6.19048	178.7	24	6	6	>2	B	368
2839	2012	825	0.610793	6993963	3308240	6.19048	178.7	22	6	1	NA	B	300
2854	2012	829	0.574666	6995882	3305921	6.19048	178.7	38	6	6	>2	B	273
2861	2012	831	0.420951	7000548	3309145	6.19048	178.7	37	6	5	NA	B	323
2887	2012	836	0.364712	7003044	3307971	6.19048	178.7	30	6	6	>2	B	295
2927	2012	848	0.482995	7010322	3305857	6.19048	178.7	25	6	5	>2	B	266
2945	2012	853	0.387061	7008237	3306724	6.19048	178.7	30	7	5	2	B	293
2962	2012	856	0.620572	7009529	3310715	6.19048	178.7	43	5	4	NA	B	344
2980	2012	861	0.573778	7002664	3313743	6.19048	178.7	32	7	6	>2	B	374
3018	2012	867	0.119738	7007304	3307288	6.19048	178.7	26	6	4	>2	B	294
3036	2012	879	0.11366	6996036	3295055	3.83333	178.7	35	6	5	>2	A	143
3046	2012	880	0.0456049	6996971	3295865	3.83333	178.7	27	6	5	NA	A	142
3075	2012	904	0.538421	6991547	3305137	6.19048	178.7	25	6	6	>2	B	275
3085	2012	905	0.4372	6991155	3304950	6.19048	178.7	38	6	5	NA	B	275
3095	2012	907	0.545383	6990444	3306275	6.19048	178.7	36	7	6	>2	B	276
3101	2012	909	0.192317	6989951	3305182	6.19048	178.7	28	7	5	>2	B	NA
3118	2012	913	0.633728	7001896	3300068	3.83333	178.7	35	6	3	NA	A	192
3137	2012	915	0.21596	7009733	3301435	6.19048	178.7	36	6	2	>2	B	214
3154	2012	919	0.527195	7011514	3301890	6.19048	178.7	34	7	5	>2	B	213
3194	2012	926	0.245024	7010729	3302927	6.19048	178.7	32	6	6	>2	B	240
3198	2012	927	0.110462	7010154	3302624	6.19048	178.7	40	5	4	>2	B	240
3212	2012	930	0.326414	7009391	3302722	6.19048	178.7	31	6	6	>2	B	240
3227	2012	932	0.290894	7007419	3303699	6.19048	178.7	32	6	6	>2	B	240
3242	2012	942	0.459103	7007712	3297438	3.83333	178.7	41	5	4	>2	A	163
3254	2012	968	0.598007	6996338	3310859	6.19048	178.7	32	7	7	>2	B	351
3260	2012	969	0.669532	6993503	3308522	6.19048	178.7	42	5	4	>2	B	301
3273	2012	970	0.0772561	7010039	3302166	6.19048	178.7	18	6	4	NA	B	214
3285	2012	973	0.547587	6994724	3308551	6.19048	178.7	37	5	5	>2	B	326
3290	2012	975	0.534817	7003792	3313487	6.19048	178.7	NA	3	0	NA	B	373
3297	2012	977	0.182816	6995609	3291353	3.83333	178.7	31	6	6	>2	A	91
3307	2012	981	0.113287	7006683	3298557	3.83333	178.7	39	5	3	>2	A	164
3313	2012	984	0.0885823	7006441	3298316	3.83333	178.7	41	6	4	2	A	164
3320	2012	985	0.178685	7006703	3306855	6.19048	178.7	28	7	3	NA	B	294
3330	2012	987	0.612996	7014512	3307793	6.19048	178.7	38	5	5	>2	B	290
3343	2012	989	0.144112	7009980	3301911	6.19048	178.7	39	5	0	NA	B	214
3347	2012	990	0.577324	7010675	3307863	6.19048	178.7	33	5	0	NA	B	292
3356	2012	992	0.615985	7004876	3312758	6.19048	178.7	39	6	5	>2	B	372
3362	2012	995	0.448371	7007299	3309275	6.19048	178.7	31	6	5	>2	B	319
3368	2012	996	0.432649	7007785	3309834	6.19048	178.7	26	7	4	NA	B	319
3370	2012	997	0.601823	7004910	3309917	6.19048	178.7	53	5	2	2	B	320
3375	2012	998	0.612001	7003254	3311307	6.19048	178.7	40	5	3	2	B	347
3385	2012	999	0.63427	7002285	3316185	6.19048	178.7	54	5	5	NA	B	400
3393	2012	1000	0.597572	6999483	3317842	6.19048	178.7	41	5	2	2	B	427
3399	2012	1001	0.488546	6999685	3316938	6.19048	178.7	27	6	6	>2	B	427
3421	2012	1006	0.354671	6995422	3306578	6.19048	178.7	24	6	6	>2	B	273
3434	2012	1007	0.613335	6990840	3308012	6.19048	178.7	32	6	6	>2	B	301
3442	2012	1012	0.592693	6995823	3310550	6.19048	178.7	24	6	6	>2	B	351
3453	2012	1014	0.518646	6999834	3310533	6.19048	178.7	35	6	6	>2	B	349
3469	2012	1017	0.607645	7000923	3315646	6.19048	178.7	40	6	4	>2	B	401
3484	2012	1019	0.62519	6998537	3319029	6.19048	178.7	39	6	6	>2	B	454
3507	2012	1022	0.615732	7001328	3312212	6.19048	178.7	31	5	5	>2	B	348
3519	2012	1026	0.666057	6998867	3314786	6.19048	178.7	24	5	5	>2	B	401
3533	2012	1027	0.661709	6998793	3317582	6.19048	178.7	30	6	6	>2	B	427
3535	2012	1028	0.565886	7000641	3316797	6.19048	178.7	37	5	0	NA	B	NA
3554	2012	1030	0.631715	7004121	3316331	6.19048	178.7	44	5	3	NA	B	399
3563	2012	1031	0.636181	7003988	3315916	6.19048	178.7	27	6	6	NA	B	399
3595	2012	1040	0.483677	7008243	3309988	6.19048	178.7	34	6	5	>2	B	319
3599	2012	1041	0.558957	7007601	3311560	6.19048	178.7	53	5	5	>2	B	345
3602	2012	1042	0.618024	7002697	3315792	6.19048	178.7	35	5	5	NA	B	400
3614	2012	1043	0.426182	6991904	3314767	6.19048	178.7	30	6	6	>2	B	405
3622	2012	1045	0.0471293	7002950	3292480	3.83333	178.7	29	5	3	>2	A	113
3637	2012	1048	0.708357	7013486	3313554	6.19048	178.7	36	6	6	>2	B	368
3646	2012	1049	0.630432	7008381	3313828	6.19048	178.7	48	4	4	2	B	371
3959	2012	1078	0.688222	7011973	3314554	6.19048	178.7	36	6	6	>2	B	395
4056	2012	1090	0.665843	7008383	3315900	6.19048	178.7	44	4	2	NA	B	397
4059	2012	1091	0.571357	7006860	3316441	6.19048	178.7	39	5	5	2	B	423
4080	2012	1095	0.603129	7010380	3318303	6.19048	178.7	38	6	5	NA	B	422
4127	2012	1110	0.634756	6993059	3321814	6.19048	178.7	61	3	3	NA	B	482
4128	2012	1111	0.561649	6993982	3320284	6.19048	178.7	63	3	3	NA	B	NA
4302	2012	1137	0.615551	7013421	3308244	6.19048	178.7	48	7	5	>2	B	316
4409	2012	1161	0.646319	7010968	3313207	6.19048	178.7	31	6	6	>2	B	369
4418	2012	1164	0.688544	7010959	3311653	6.19048	178.7	24	6	5	NA	B	343
4424	2012	1166	0.230833	7006725	3291160	3.83333	178.7	30	7	7	>2	A	86
4426	2012	1167	0.719689	7013134	3310076	6.19048	178.7	33	7	7	NA	B	NA
4429	2012	1168	0.411621	7005110	3304064	6.19048	178.7	44	6	5	>2	B	242
4432	2012	1169	0.103738	7005971	3291479	3.83333	178.7	49	3	3	>2	A	86
4448	2012	1185	0.367645	6994675	3307393	6.19048	178.7	36	6	6	>2	B	300
1552	2013	262	0.125312	7004221	3294063	0.333333	155.3	46	5	4	>2	A	113
1575	2013	264	0.411874	7000763	3294961	0.333333	155.3	36	5	3	>2	A	140
1616	2013	271	0.495705	7001523	3296235	0.333333	155.3	45	5	3	>2	A	140
1839	2013	428	0.365528	7010477	3290557	0.333333	155.3	44	5	3	>2	A	84
1865	2013	435	0.262531	7005097	3294322	0.333333	155.3	40	5	4	>2	A	112
1905	2013	445	0.170844	7006157	3296344	0.333333	155.3	51	4	3	>2	A	138
2012	2013	469	0.622229	7008824	3316164	0.645161	155.3	34	5	4	>2	B	140
2190	2013	500	0.153812	6996305	3294872	0.333333	155.3	41	5	3	>2	A	143
2211	2013	503	0.0561014	6996200	3295725	0.333333	155.3	41	5	3	>2	A	168
2253	2013	549	0.165432	7008288	3292229	0.333333	155.3	42	4	4	NA	A	85
2286	2013	556	0.294211	7009798	3292485	0.333333	155.3	39	5	4	>2	A	110
2329	2013	564	0.246712	7010276	3292114	0.333333	155.3	39	5	5	>2	A	84
2362	2013	570	0.293202	6994011	3296724	0.333333	155.3	41	5	4	>2	A	170
2396	2013	577	0.210958	6999023	3290566	0.333333	155.3	43	5	2	>2	A	89
2428	2013	585	0.327087	6996796	3288973	0.333333	155.3	38	5	3	NA	A	64
2507	2013	603	0.190698	6997908	3291512	0.333333	155.3	47	4	3	>2	A	90
2589	2013	620	0.133862	7000665	3291700	0.333333	155.3	40	5	4	>2	A	89
2606	2013	622	0.630404	6992337	3292412	0.333333	155.3	43	5	4	NA	A	119
2637	2013	628	0.137931	7009116	3292425	0.333333	155.3	53	4	4	>2	A	84
2676	2013	631	0.557268	7013414	3304565	0.645161	155.3	41	5	4	>2	B	264
2695	2013	666	0.0394912	6999056	3292602	0.333333	155.3	43	5	2	>2	A	115
2731	2013	695	0.527484	6996220	3291793	0.333333	155.3	36	5	4	>2	A	91
2745	2013	696	0.0691287	6998513	3292205	0.333333	155.3	39	4	3	>2	A	90
2801	2013	719	0.390543	7001157	3297200	0.333333	155.3	41	6	4	>2	A	166
2811	2013	744	0.542664	7009358	3306215	0.645161	155.3	55	4	2	>2	B	266
2820	2013	822	0.610088	7000536	3307799	0.645161	155.3	40	5	4	>2	B	297
2840	2013	825	0.682543	6993963	3308240	0.645161	155.3	42	5	4	>2	B	300
2865	2013	832	0.533122	7000591	3308990	0.645161	155.3	NA	6	0	NA	B	323
2888	2013	836	0.402422	7003044	3307971	0.645161	155.3	36	4	4	>2	B	295
2901	2013	838	0.613622	7011221	3305292	0.645161	155.3	NA	4	0	NA	B	265
2967	2013	859	0.59755	7004261	3312583	0.645161	155.3	53	5	2	>2	B	373
2990	2013	862	0.575754	7002606	3313957	0.645161	155.3	53	4	3	>2	B	374
3019	2013	867	0.20032	7007304	3307288	0.645161	155.3	44	5	5	>2	B	294
3025	2013	868	0.379086	7006193	3307982	0.645161	155.3	36	5	5	>2	B	294
3086	2013	905	0.486835	6991155	3304950	0.645161	155.3	46	5	4	>2	B	275
3108	2013	910	0.481694	7004546	3299002	0.333333	155.3	47	5	0	NA	A	191
3119	2013	913	0.669959	7001896	3300068	0.333333	155.3	37	5	4	>2	A	192
3176	2013	925	0.604924	7011527	3303161	0.645161	155.3	50	3	3	>2	B	240
3213	2013	930	0.325702	7009391	3302722	0.645161	155.3	37	5	1	NA	B	240
3255	2013	968	0.587991	6996338	3310859	0.645161	155.3	36	5	1	>2	B	351
3291	2013	975	0.550049	7003792	3313487	0.645161	155.3	42	5	4	>2	B	373
3303	2013	980	0.369599	6998921	3294847	0.333333	155.3	38	5	3	>2	A	141
3314	2013	984	0.0844494	7006441	3298316	0.333333	155.3	55	4	3	>2	A	164
3331	2013	987	0.595042	7014512	3307793	0.645161	155.3	44	4	1	>2	B	290
3344	2013	989	0.192469	7009980	3301911	0.645161	155.3	45	5	5	>2	B	214
3360	2013	994	0.60251	7006661	3310150	0.645161	155.3	40	5	5	>2	B	320
3369	2013	996	0.484201	7007785	3309834	0.645161	155.3	39	5	5	>2	B	319
3386	2013	999	0.669569	7002285	3316185	0.645161	155.3	41	5	5	>2	B	400
3422	2013	1006	0.452611	6995422	3306578	0.645161	155.3	33	6	3	>2	B	273
3437	2013	1008	0.600124	6985054	3311099	0.645161	155.3	34	6	5	>2	B	356
3454	2013	1014	0.576785	6999834	3310533	0.645161	155.3	38	6	5	>2	B	349
3462	2013	1015	0.60297	7001602	3310344	0.645161	155.3	35	5	5	>2	B	322
3477	2013	1018	0.610526	6999055	3318560	0.645161	155.3	56	3	0	NA	B	453
3511	2013	1023	0.629356	7000703	3312471	0.645161	155.3	45	4	2	>2	B	375
3520	2013	1026	0.69002	6998867	3314786	0.645161	155.3	40	5	0	NA	B	401
3534	2013	1027	0.64007	6998793	3317582	0.645161	155.3	38	6	5	>2	B	427
3536	2013	1028	0.673657	7000641	3316797	0.645161	155.3	39	5	3	>2	B	NA
3596	2013	1040	0.535321	7008243	3309988	0.645161	155.3	43	6	3	>2	B	319
4060	2013	1091	0.530652	7006860	3316441	0.645161	155.3	42	5	5	>2	B	423
4410	2013	1161	0.614318	7010968	3313207	0.645161	155.3	54	4	2	>2	B	369
4419	2013	1164	0.650743	7010959	3311653	0.645161	155.3	36	6	3	>2	B	343
4425	2013	1166	0.267201	7006725	3291160	0.333333	155.3	36	5	3	NA	A	86
4427	2013	1167	0.704532	7013134	3310076	0.645161	155.3	40	6	2	NA	B	NA
1553	2014	262	0.118682	7004221	3294063	9.63636	97	24	6	6	NA	A	113
1658	2014	279	0.539723	7003094	3305316	9.54023	97	45	5	5	NA	B	269
1877	2014	438	0.101638	7004309	3293340	9.63636	97	39	6	6	NA	A	113
1934	2014	451	0.144157	7004713	3294266	9.63636	97	63	2	2	NA	A	113
1974	2014	460	0.0790219	7002248	3293432	9.63636	97	24	6	4	NA	A	114
1999	2014	468	0.522331	7002079	3297283	9.63636	97	46	4	4	NA	A	166
2013	2014	469	0.652545	7008824	3316164	9.54023	97	36	5	4	NA	B	140
2016	2014	470	0.160602	7005475	3296263	9.63636	97	36	6	6	NA	A	138
2026	2014	472	0.535363	7001183	3295622	9.63636	97	43	6	4	NA	A	140
2037	2014	474	0.297614	7001101	3294584	9.63636	97	39	5	3	NA	A	140
2075	2014	483	0.46319	6999678	3294868	9.63636	97	60	4	3	NA	A	141
2105	2014	487	0.106699	6997422	3295806	9.63636	97	25	6	6	NA	A	142
2158	2014	495	0.0914214	6997913	3295076	9.63636	97	41	5	5	NA	A	142
2191	2014	500	0.114613	6996305	3294872	9.63636	97	21	6	5	NA	A	143
2212	2014	503	0.0243268	6996200	3295725	9.63636	97	25	6	6	NA	A	168
2279	2014	554	0.139183	7007924	3292232	9.63636	97	30	6	5	NA	A	85
2314	2014	561	0.463127	7011686	3291495	9.63636	97	56	5	5	NA	A	83
2321	2014	562	0.146365	7009949	3291911	9.63636	97	30	6	6	NA	A	84
2371	2014	572	0.17659	7006280	3292347	9.63636	97	45	4	4	NA	A	86
2397	2014	577	0.171144	6999023	3290566	9.63636	97	19	4	4	NA	A	89
2447	2014	587	0.472817	6996912	3293135	9.63636	97	NA	6	0	NA	A	116
2487	2014	596	0.206429	6997506	3292419	9.63636	97	22	7	6	NA	A	116
2508	2014	603	0.199132	6997908	3291512	9.63636	97	38	5	1	NA	A	90
2518	2014	606	0.115964	6998902	3293757	9.63636	97	30	5	5	NA	A	115
2541	2014	611	0.274987	6997365	3292080	9.63636	97	50	4	4	NA	A	90
2552	2014	612	0.137703	7001919	3292047	9.63636	97	24	6	5	NA	A	115
2570	2014	616	0.115641	7003682	3293198	9.63636	97	48	3	3	NA	A	NA
2590	2014	620	0.124085	7000665	3291700	9.63636	97	32	5	5	NA	A	89
2603	2014	621	0.367766	6995816	3289844	9.63636	97	30	6	5	NA	A	65
2638	2014	628	0.116289	7009116	3292425	9.63636	97	49	5	4	NA	A	84
2661	2014	630	0.223375	7009922	3292322	9.63636	97	47	5	5	NA	A	84
2696	2014	666	0.064957	6999056	3292602	9.63636	97	20	5	5	NA	A	115
2746	2014	696	0.0786824	6998513	3292205	9.63636	97	46	4	4	NA	A	90
2764	2014	698	0.401283	6995920	3288899	9.63636	97	41	5	4	NA	A	65
2831	2014	824	0.70038	7013653	3313956	9.54023	97	23	6	6	NA	B	368
2871	2014	833	0.553519	7001243	3309221	9.54023	97	29	6	5	>2	B	322
2874	2014	834	0.596034	7001345	3308453	9.54023	97	40	5	5	NA	B	322
2889	2014	836	0.376998	7003044	3307971	9.54023	97	24	7	6	NA	B	295
2902	2014	838	0.579498	7011221	3305292	9.54023	97	36	5	5	NA	B	265
2916	2014	844	0.490115	7008907	3306380	9.54023	97	43	6	6	NA	B	292
2939	2014	850	0.331203	7010368	3307328	9.54023	97	30	6	6	2	B	292
2981	2014	861	0.568002	7002664	3313743	9.54023	97	61	4	3	NA	B	374
3020	2014	867	0.148175	7007304	3307288	9.54023	97	24	6	6	NA	B	294
3054	2014	882	0.144085	6998273	3294170	9.63636	97	22	6	5	NA	A	116
3076	2014	904	0.567508	6991547	3305137	9.54023	97	26	6	5	NA	B	275
3096	2014	907	0.557591	6990444	3306275	9.54023	97	30	5	5	NA	B	276
3109	2014	910	0.485714	7004546	3299002	9.63636	97	24	6	6	NA	A	191
3138	2014	915	0.259999	7009733	3301435	9.54023	97	NA	5	0	NA	B	214
3162	2014	920	0.618377	7011937	3302363	9.54023	97	39	4	3	NA	B	213
3195	2014	926	0.268661	7010729	3302927	9.54023	97	22	6	6	NA	B	240
3214	2014	930	0.305167	7009391	3302722	9.54023	97	55	4	3	NA	B	240
3224	2014	931	0.582136	7010196	3294658	9.63636	97	48	4	3	NA	A	136
3228	2014	932	0.346598	7007419	3303699	9.54023	97	47	5	5	NA	B	240
3229	2014	939	0.341698	7005579	3303275	9.54023	97	54	4	4	NA	B	242
3243	2014	942	0.479992	7007712	3297438	9.63636	97	21	6	6	NA	A	163
3274	2014	970	0.0494687	7010039	3302166	9.54023	97	24	5	5	NA	B	214
3286	2014	973	0.557624	6994724	3308551	9.54023	97	40	5	5	NA	B	326
3292	2014	975	0.523182	7003792	3313487	9.54023	97	30	6	6	>2	B	373
3298	2014	977	0.266473	6995609	3291353	9.63636	97	29	7	6	NA	A	91
3315	2014	984	0.06971	7006441	3298316	9.63636	97	42	6	3	NA	A	164
3321	2014	985	0.172974	7006703	3306855	9.54023	97	48	5	3	NA	B	294
3332	2014	987	0.583551	7014512	3307793	9.54023	97	46	5	5	NA	B	290
3348	2014	990	0.564184	7010675	3307863	9.54023	97	32	5	5	NA	B	292
3357	2014	992	0.611047	7004876	3312758	9.54023	97	25	6	6	>2	B	372
3376	2014	998	0.581651	7003254	3311307	9.54023	97	42	5	5	NA	B	347
3400	2014	1001	0.518741	6999685	3316938	9.54023	97	39	6	6	NA	B	427
3404	2014	1002	0.727634	6998884	3314191	9.54023	97	43	5	5	NA	B	NA
3423	2014	1006	0.360862	6995422	3306578	9.54023	97	27	6	6	NA	B	273
3435	2014	1007	0.616891	6990840	3308012	9.54023	97	33	5	5	NA	B	301
3438	2014	1008	0.60184	6985054	3311099	9.54023	97	40	2	0	NA	B	356
3443	2014	1012	0.609911	6995823	3310550	9.54023	97	41	5	5	NA	B	351
3485	2014	1019	0.627987	6998537	3319029	9.54023	97	23	6	6	NA	B	454
3495	2014	1021	0.57703	7001825	3312299	9.54023	97	29	5	5	NA	B	348
3521	2014	1026	0.684455	6998867	3314786	9.54023	97	40	5	5	NA	B	401
3537	2014	1028	0.590494	7000641	3316797	9.54023	97	40	6	1	NA	B	NA
3564	2014	1031	0.645067	7003988	3315916	9.54023	97	NA	5	0	NA	B	399
3615	2014	1043	0.500993	6991904	3314767	9.54023	97	18	6	6	NA	B	405
3630	2014	1047	0.0986061	6999182	3291120	9.63636	97	40	5	4	NA	A	89
3647	2014	1049	0.643931	7008381	3313828	9.54023	97	43	4	4	NA	B	371
4420	2014	1164	0.679473	7010959	3311653	9.54023	97	30	5	4	NA	B	343
4430	2014	1168	0.43435	7005110	3304064	9.54023	97	43	6	4	NA	B	242
4434	2014	1170	0.233143	7006245	3291095	9.63636	97	25	6	6	NA	A	86
4444	2014	1181	0.591428	7012033	3308931	9.54023	97	63	4	1	NA	B	NA
4454	2014	1192	0.655989	7010555	3311575	9.54023	97	54	4	3	NA	B	NA
4455	2014	1193	0.554897	7008083	3310717	9.54023	97	40	6	6	NA	B	345
4456	2014	1198	0.210781	7001881	3291002	9.63636	97	40	5	4	NA	A	NA
4763	2015	257	0.665453	6994892	3292128	2.13	180.7	52	3	2	NA	A	91
4764	2015	262	0.101698	7004221	3294063	2.13	180.7	37	5	4	NA	A	113
4765	2015	264	0.378906	7000763	3294961	2.13	180.7	32	5	5	NA	A	140
4766	2015	266	0.133172	7001940	3293750	2.13	180.7	47	5	3	NA	A	140
4767	2015	425	0.428493	7006297	3293089	2.13	180.7	61	5	2	NA	A	112
4768	2015	445	0.211175	7006157	3296344	2.13	180.7	39	6	5	NA	A	138
4769	2015	448	0.147535	7003906	3295593	2.13	180.7	NA	5	0	NA	A	139
4770	2015	453	0.115079	7003926	3294638	2.13	180.7	58	2	2	NA	A	139
4771	2015	455	0.289019	7002546	3294331	2.13	180.7	34	5	0	>2	A	114
4772	2015	469	0.659128	7008824	3316164	3.33	180.7	42	5	5	>2	B	140
4773	2015	470	0.192759	7005475	3296263	2.13	180.7	31	5	5	NA	A	138
4774	2015	472	0.538157	7001183	3295622	2.13	180.7	32	6	6	NA	A	140
4775	2015	477	0.307211	7000110	3294618	2.13	180.7	47	5	3	NA	A	115
4776	2015	478	0.256582	7000271	3294509	2.13	180.7	NA	4	0	NA	A	115
4778	2015	503	0.0432622	6996200	3295725	2.13	180.7	36	6	6	>2	A	168
4779	2015	505	0.179363	6996958	3294273	2.13	180.7	42	4	2	NA	A	116
4780	2015	549	0.150724	7008288	3292229	2.13	180.7	28	7	6	NA	A	85
4781	2015	556	0.296447	7009798	3292485	2.13	180.7	40	6	5	NA	A	110
4782	2015	559	0.194298	7009659	3292202	2.13	180.7	44	3	3	NA	A	84
4783	2015	561	0.48408	7011686	3291495	2.13	180.7	54	5	4	NA	A	83
4784	2015	562	0.160176	7009949	3291911	2.13	180.7	31	6	5	>2	A	84
4786	2015	570	0.251827	6994011	3296724	2.13	180.7	26	7	6	NA	A	170
4787	2015	572	0.157542	7006280	3292347	2.13	180.7	44	6	3	NA	A	86
4788	2015	576	0.637292	6994773	3294720	2.13	180.7	38	7	7	>2	A	143
4789	2015	588	0.052149	7002914	3292270	2.13	180.7	22	2	2	NA	A	87
4790	2015	596	0.191523	6997506	3292419	2.13	180.7	38	6	3	NA	A	116
4791	2015	602	0.425594	6997037	3292493	2.13	180.7	29	5	4	NA	A	116
4792	2015	603	0.143678	6997908	3291512	2.13	180.7	38	6	2	NA	A	90
4793	2015	607	0.058892	6998943	3292886	2.13	180.7	39	5	5	NA	A	115
4794	2015	611	0.235942	6997365	3292080	2.13	180.7	29	5	4	NA	A	90
4795	2015	612	0.104122	7001919	3292047	2.13	180.7	51	4	1	NA	A	115
4796	2015	614	0.21774	6999798	3290361	2.13	180.7	41	5	5	NA	A	89
4797	2015	616	0.122507	7003682	3293198	2.13	180.7	32	4	4	NA	A	NA
4798	2015	621	0.356311	6995816	3289844	2.13	180.7	34	6	5	NA	A	65
4799	2015	623	0.247232	7006401	3292540	2.13	180.7	34	5	5	>2	A	112
4800	2015	624	0.0796525	7005903	3292152	2.13	180.7	37	5	4	NA	A	86
4801	2015	627	0.207366	7008831	3292676	2.13	180.7	53	4	4	NA	A	110
4802	2015	630	0.270249	7009922	3292322	2.13	180.7	39	6	2	NA	A	84
4803	2015	631	0.608728	7013414	3304565	3.33	180.7	24	6	6	NA	B	264
4804	2015	667	0.630942	7010385	3294638	2.13	180.7	38	6	6	NA	A	136
4805	2015	694	0.630208	6993244	3311869	3.33	180.7	39	7	6	NA	B	114
4806	2015	698	0.345951	6995920	3288899	2.13	180.7	26	6	5	NA	A	65
4807	2015	714	0.524939	7001220	3298164	2.13	180.7	30	6	6	NA	A	166
4808	2015	718	0.487514	7001808	3296579	2.13	180.7	NA	4	0	NA	A	166
4809	2015	822	0.631438	7000536	3307799	3.33	180.7	44	6	5	NA	B	297
4810	2015	824	0.690534	7013653	3313956	3.33	180.7	29	6	6	>2	B	368
4811	2015	825	0.656194	6993963	3308240	3.33	180.7	27	6	6	NA	B	300
4813	2015	833	0.559303	7001243	3309221	3.33	180.7	30	6	6	>2	B	322
4814	2015	836	0.42131	7003044	3307971	3.33	180.7	26	5	5	NA	B	295
4815	2015	840	0.393471	7003989	3307202	3.33	180.7	54	5	5	NA	B	295
4816	2015	844	0.515134	7008907	3306380	3.33	180.7	38	6	6	NA	B	292
4818	2015	850	0.378752	7010368	3307328	3.33	180.7	24	5	4	NA	B	292
4819	2015	852	0.446056	7010238	3307676	3.33	180.7	44	5	4	NA	B	NA
4820	2015	859	0.590576	7004261	3312583	3.33	180.7	45	5	5	NA	B	373
4821	2015	862	0.598843	7002606	3313957	3.33	180.7	15	7	7	NA	B	374
4822	2015	867	0.186065	7007304	3307288	3.33	180.7	42	5	5	>2	B	294
4823	2015	868	0.345423	7006193	3307982	3.33	180.7	24	6	5	>2	B	294
4824	2015	904	0.566453	6991547	3305137	3.33	180.7	32	6	5	NA	B	275
4825	2015	905	0.495009	6991272	3305842	3.33	180.7	37	6	6	>2	B	275
4826	2015	907	0.562067	6990444	3306275	3.33	180.7	35	6	6	>2	B	276
4827	2015	908	0.330625	6990498	3304859	3.33	180.7	32	6	5	2	B	276
4828	2015	910	0.530959	7004546	3299002	2.13	180.7	46	6	3	NA	A	191
4829	2015	915	0.276201	7009733	3301435	3.33	180.7	NA	7	0	NA	B	214
4830	2015	919	0.579361	7011514	3301890	3.33	180.7	38	6	6	>2	B	213
4831	2015	920	0.654578	7011937	3302363	3.33	180.7	59	4	4	NA	B	213
4832	2015	925	0.578448	7011527	3303161	3.33	180.7	37	7	7	>2	B	240
4833	2015	926	0.306572	7010729	3302927	3.33	180.7	39	6	4	>2	B	240
4834	2015	932	0.424991	7007419	3303699	3.33	180.7	34	6	6	NA	B	240
4835	2015	939	0.38699	7005579	3303275	3.33	180.7	42	5	5	>2	B	242
4836	2015	941	0.172183	7006999	3298326	2.13	180.7	59	5	5	NA	A	189
4837	2015	942	0.486723	7007712	3297438	2.13	180.7	32	6	5	NA	A	163
4838	2015	970	0.0712466	7010039	3302166	3.33	180.7	48	5	4	NA	B	214
4839	2015	977	0.293161	6995609	3291353	2.13	180.7	39	5	0	NA	A	91
4840	2015	980	0.312748	6998921	3294847	2.13	180.7	36	3	2	NA	A	141
4841	2015	984	0.0984101	7006441	3298316	2.13	180.7	32	5	5	>2	A	164
4842	2015	985	0.198314	7006703	3306855	3.33	180.7	36	5	5	>2	B	294
4843	2015	989	0.156569	7009980	3301911	3.33	180.7	18	6	5	NA	B	214
4845	2015	992	0.632937	7004876	3312758	3.33	180.7	38	7	7	>2	B	372
4846	2015	995	0.505722	7007299	3309275	3.33	180.7	46	6	6	NA	B	319
4847	2015	998	0.608161	7003254	3311307	3.33	180.7	34	5	5	NA	B	347
4848	2015	999	0.669917	7002285	3316185	3.33	180.7	41	5	5	NA	B	400
4849	2015	1000	0.614293	6999483	3317842	3.33	180.7	17	6	6	NA	B	427
4850	2015	1001	0.565233	6999685	3316938	3.33	180.7	34	6	6	>2	B	427
4851	2015	1007	0.625656	6990840	3308012	3.33	180.7	38	5	5	>2	B	301
4852	2015	1012	0.613408	6995823	3310550	3.33	180.7	39	6	6	>2	B	351
4853	2015	1015	0.584685	7001602	3310344	3.33	180.7	47	5	4	NA	B	322
4854	2015	1017	0.677342	7000923	3315646	3.33	180.7	36	6	5	NA	B	401
4855	2015	1018	0.611481	6999055	3318560	3.33	180.7	30	6	6	>2	B	453
4856	2015	1022	0.635053	7001328	3312212	3.33	180.7	30	6	6	2	B	348
4857	2015	1027	0.654999	6998793	3317582	3.33	180.7	37	6	6	>2	B	427
4858	2015	1030	0.66384	7004121	3316331	3.33	180.7	27	7	7	>2	B	399
4859	2015	1033	0.513867	6995649	3294536	2.13	180.7	61	5	3	NA	A	143
4861	2015	1040	0.534071	7008243	3309988	3.33	180.7	49	5	5	NA	B	319
4862	2015	1041	0.598691	7007601	3311560	3.33	180.7	41	5	5	NA	B	345
4863	2015	1042	0.666641	7002697	3315792	3.33	180.7	45	6	6	NA	B	400
4864	2015	1043	0.47337	6991904	3314767	3.33	180.7	28	6	6	NA	B	405
4865	2015	1045	0.0753177	7002950	3292480	2.13	180.7	32	6	2	NA	A	113
4866	2015	1047	0.0878438	6999182	3291120	2.13	180.7	28	6	6	NA	A	89
4867	2015	1049	0.660476	7008381	3313828	3.33	180.7	32	6	6	>2	B	371
4885	2015	1078	0.646946	7011973	3314554	3.33	180.7	53	4	4	NA	B	395
4893	2015	1091	0.578881	7006860	3316441	3.33	180.7	41	5	5	NA	B	423
4895	2015	1095	0.664632	7010380	3318303	3.33	180.7	35	5	5	>2	B	422
4910	2015	1137	0.637312	7013421	3308244	3.33	180.7	64	4	0	NA	B	316
4922	2015	1164	0.66721	7010959	3311653	3.33	180.7	30	6	3	>2	B	343
4923	2015	1166	0.211381	7006725	3291160	2.13	180.7	29	5	4	NA	A	86
4924	2015	1168	0.467192	7005110	3304064	3.33	180.7	40	7	6	>2	B	242
4925	2015	1170	0.2142	7006245	3291095	2.13	180.7	37	6	3	NA	A	86
4928	2015	1185	0.426879	6994673	3307391	3.33	180.7	24	6	6	>2	B	300
4932	2015	1192	0.642165	7010555	3311575	3.33	180.7	40	5	5	NA	B	NA
4933	2015	1193	0.571706	7008083	3310717	3.33	180.7	39	5	5	>2	B	345
4935	2015	1203	0.424832	7006385	3290664	2.13	180.7	43	4	4	NA	A	NA
4936	2015	1204	0.51564	7005645	3304502	3.33	180.7	26	7	7	NA	B	NA
4987	2016	262	0.103123	7004221	3294063	1.5	158.5	50	5	5	NA	A	113
4968	2016	264	0.409844	7000763	3294961	1.5	158.5	40	5	4	NA	A	140
5407	2016	470	0.178809	7005475	3296263	1.5	158.5	33	5	4	NA	A	138
4940	2016	487	0.149627	6997422	3295806	1.5	158.5	39	4	4	NA	A	142
4938	2016	495	0.113925	6997913	3295076	1.5	158.5	39	4	2	NA	A	142
4939	2016	570	0.271876	6994011	3296724	1.5	158.5	49	4	4	NA	A	170
4986	2016	630	0.306425	7009922	3292322	1.5	158.5	34	6	4	NA	A	84
4959	2016	694	0.618164	6993244	3311869	1.33	158.5	32	5	4	NA	B	114
5408	2016	714	0.51642	7001220	3298164	1.5	158.5	39	5	4	NA	A	166
4943	2016	821	0.60905	7010427	3313121	1.33	158.5	40	4	4	NA	B	369
4957	2016	825	0.679565	6993963	3308240	1.33	158.5	44	5	5	NA	B	300
4954	2016	833	0.598632	7001243	3309221	1.33	158.5	46	5	3	NA	B	322
4948	2016	836	0.454911	7003044	3307971	1.33	158.5	36	5	4	NA	B	295
4945	2016	850	0.39234	7010368	3307328	1.33	158.5	33	4	4	NA	B	292
4944	2016	856	0.626234	7009529	3310715	1.33	158.5	39	5	2	NA	B	344
4950	2016	863	0.621457	7003422	3312888	1.33	158.5	38	5	5	NA	B	373
4946	2016	868	0.391503	7006193	3307982	1.33	158.5	42	5	3	NA	B	294
4964	2016	904	0.563524	6991547	3305137	1.33	158.5	23	5	4	NA	B	275
4962	2016	907	0.560583	6990444	3306275	1.33	158.5	34	5	0	NA	B	276
4960	2016	908	0.33457	6990498	3304859	1.33	158.5	34	6	4	NA	B	276
4953	2016	939	0.476338	7005579	3303275	1.33	158.5	36	6	4	NA	B	242
4955	2016	968	0.585575	6996645	3311006	1.33	158.5	36	5	5	NA	B	351
4947	2016	995	0.524349	7007299	3309275	1.33	158.5	35	5	5	NA	B	319
4941	2016	999	0.685498	7000574	3317052	1.33	158.5	57	4	0	NA	B	400
4966	2016	1006	0.437004	6995422	3306578	1.33	158.5	35	5	3	NA	B	273
4965	2016	1007	0.645242	6990840	3308012	1.33	158.5	23	6	4	NA	B	301
4951	2016	1021	0.549601	7001825	3312299	1.33	158.5	50	4	1	NA	B	348
4952	2016	1026	0.706544	6998867	3314786	1.33	158.5	36	5	5	NA	B	401
4949	2016	1028	0.666854	7000641	3316797	1.33	158.5	32	6	5	NA	B	NA
4958	2016	1043	0.503184	6991904	3314767	1.33	158.5	26	6	6	NA	B	405
4942	2016	1095	0.611144	7010380	3318303	1.33	158.5	39	5	5	NA	B	422
4963	2016	1185	0.464331	6994673	3307391	1.33	158.5	25	6	5	NA	B	300
5046	2017	262	0.154046	7004221	3294063	2	100.1	41	5	3	NA	A	113
4990	2017	264	0.416698	7000763	3294961	2	100.1	52	4	3	NA	A	140
5043	2017	435	0.269614	7005097	3294322	2	100.1	41	5	5	NA	A	112
5411	2017	468	0.544993	7002079	3297283	2	100.1	41	5	5	NA	A	166
4998	2017	469	0.634965	7008824	3316164	1.83	100.1	43	5	4	NA	B	140
5409	2017	470	0.209464	7005475	3296263	2	100.1	37	5	5	NA	A	138
4993	2017	484	0.446042	6999247	3294830	2	100.1	53	4	4	NA	A	141
4994	2017	488	0.344092	6997593	3296137	2	100.1	46	5	3	NA	A	142
4992	2017	495	0.236414	6997913	3295076	2	100.1	50	5	3	NA	A	142
5045	2017	556	0.305762	7009798	3292485	2	100.1	36	6	5	NA	A	110
4991	2017	570	0.327611	6994011	3296724	2	100.1	42	5	4	NA	A	170
5044	2017	572	0.187724	7006280	3292347	2	100.1	47	4	4	NA	A	86
5047	2017	627	0.262847	7008831	3292676	2	100.1	50	4	2	NA	A	110
5008	2017	631	0.630167	7013414	3304565	1.83	100.1	49	4	3	NA	B	264
5023	2017	694	0.641456	6993244	3311869	1.83	100.1	42	5	4	NA	B	114
5410	2017	714	0.545237	7001220	3298164	2	100.1	45	5	4	NA	A	166
4996	2017	821	0.626487	7010427	3313121	1.83	100.1	40	5	5	NA	B	369
5011	2017	824	0.752252	7013653	3313956	1.83	100.1	56	5	3	NA	B	368
4999	2017	831	0.554606	7000548	3309145	1.83	100.1	40	5	5	NA	B	323
5005	2017	856	0.652327	7009529	3310715	1.83	100.1	50	4	4	NA	B	344
5016	2017	861	0.623186	7002664	3313743	1.83	100.1	51	5	4	NA	B	374
5002	2017	863	0.649046	7003422	3312888	1.83	100.1	54	5	4	NA	B	373
5003	2017	868	0.442733	7006193	3307982	1.83	100.1	50	5	4	NA	B	294
5021	2017	904	0.585989	6991547	3305137	1.83	100.1	41	5	4	NA	B	275
5014	2017	913	0.686941	7001896	3300068	1.83	100.1	60	4	4	NA	B	192
5017	2017	968	0.635033	6996645	3311006	1.83	100.1	48	5	3	NA	B	351
5019	2017	973	0.615523	6994724	3308551	1.83	100.1	48	4	4	NA	B	326
5004	2017	995	0.570164	7007299	3309275	1.83	100.1	46	5	5	NA	B	319
5009	2017	996	0.530854	7007785	3309834	1.83	100.1	3	5	5	NA	B	319
5015	2017	1000	0.677255	6999483	3317842	1.83	100.1	49	6	6	NA	B	427
5012	2017	1013	0.615138	6999163	3310831	1.83	100.1	43	6	5	NA	B	349
5013	2017	1027	0.712244	6998793	3317582	1.83	100.1	40	5	5	NA	B	427
5001	2017	1028	0.665747	7000641	3316797	1.83	100.1	43	4	4	NA	B	NA
5024	2017	1043	0.551925	6991904	3314767	1.83	100.1	41	5	5	NA	B	405
4995	2017	1049	0.652908	7008381	3313828	1.83	100.1	48	4	4	NA	B	371
4997	2017	1095	0.645512	7010380	3318303	1.83	100.1	44	4	4	NA	B	422
5006	2017	1096	0.65664	7010818	3319451	1.83	100.1	48	3	3	NA	B	447
5007	2017	1164	0.646056	7010959	3311653	1.83	100.1	47	4	4	NA	B	343
5010	2017	1168	0.502007	7005110	3304064	1.83	100.1	46	5	5	NA	B	242
5018	2017	1185	0.544148	6994673	3307391	1.83	100.1	42	6	4	NA	B	300
5124	2018	262	0.160071	7004221	3294063	10	66.9	27	6	6	NA	A	113
5130	2018	263	0.163032	7004537	3294086	10	66.9	45	4	3	NA	A	NA
5112	2018	264	0.438283	7000763	3294961	10	66.9	39	6	5	NA	A	140
5415	2018	271	0.51212	7001523	3296235	10	66.9	26	6	6	NA	A	140
5104	2018	276	0.650076	6995476	3308669	14.6	66.9	46	5	1	NA	B	299
5055	2018	280	0.593761	6999989	3308266	14.6	66.9	27	6	6	NA	B	297
5129	2018	423	0.425437	7005804	3293414	10	66.9	45	5	4	NA	A	NA
5132	2018	425	0.44262	7006297	3293089	10	66.9	30	5	5	NA	A	112
5133	2018	435	0.284538	7005097	3294322	10	66.9	25	5	5	NA	A	112
5127	2018	438	0.194484	7004309	3293340	10	66.9	39	6	4	NA	A	113
5413	2018	446	0.569666	7004022	3297107	10	66.9	31	5	5	NA	A	NA
5123	2018	452	0.188694	7003963	3294267	10	66.9	29	6	6	NA	A	113
5122	2018	453	0.216783	7003926	3294638	10	66.9	25	6	6	NA	A	139
5134	2018	460	0.146165	7002248	3293432	10	66.9	25	7	7	NA	A	114
5412	2018	470	0.215336	7005475	3296263	10	66.9	27	6	6	NA	A	138
5417	2018	472	0.553621	7001183	3295622	10	66.9	30	6	2	NA	A	140
5119	2018	483	0.514729	6999678	3294868	10	66.9	44	6	5	NA	A	141
5113	2018	484	0.427232	6999247	3294830	10	66.9	34	5	5	NA	A	141
5114	2018	495	0.195804	6997913	3295076	10	66.9	24	5	4	NA	A	142
5118	2018	503	0.0777798	6996200	3295725	10	66.9	52	3	3	NA	A	168
5111	2018	505	0.217567	6996958	3294273	10	66.9	26	5	5	NA	A	116
5121	2018	549	0.168477	7008288	3292229	10	66.9	22	5	5	NA	A	85
5128	2018	554	0.179435	7007924	3292232	10	66.9	39	6	3	NA	A	85
5117	2018	570	0.306872	6994011	3296724	10	66.9	61	5	4	NA	A	170
5131	2018	572	0.185437	7006280	3292347	10	66.9	20	7	7	NA	A	86
5120	2018	627	0.228785	7008831	3292676	10	66.9	33	7	7	NA	A	110
5126	2018	628	0.13281	7009116	3292425	10	66.9	37	6	6	NA	A	84
5125	2018	630	0.331207	7009922	3292322	10	66.9	25	6	6	NA	A	84
5100	2018	694	0.617986	6993244	3311869	14.6	66.9	27	6	6	NA	B	114
5414	2018	714	0.563789	7001220	3298164	10	66.9	24	6	6	NA	A	166
5416	2018	719	0.42101	7001157	3297200	10	66.9	28	6	6	NA	A	166
5064	2018	821	0.652082	7010427	3313121	14.6	66.9	30	5	5	NA	B	369
5067	2018	824	0.733613	7013653	3313956	14.6	66.9	25	6	6	NA	B	368
5097	2018	825	0.679259	6993963	3308240	14.6	66.9	26	6	6	NA	B	300
5106	2018	829	0.645496	6995882	3305921	14.6	66.9	41	5	4	NA	B	273
5051	2018	832	0.555595	7000591	3308990	14.6	66.9	24	6	6	NA	B	323
5088	2018	836	0.449456	7003044	3307971	14.6	66.9	32	6	6	NA	B	295
5073	2018	838	0.613863	7011221	3305292	14.6	66.9	26	6	6	NA	B	265
5089	2018	839	0.631611	7001972	3307930	14.6	66.9	53	5	1	NA	B	NA
5090	2018	840	0.516534	7003049	3307397	14.6	66.9	50	4	4	NA	B	295
5074	2018	844	0.553998	7008907	3306380	14.6	66.9	27	6	6	NA	B	292
5056	2018	850	0.417647	7010368	3307328	14.6	66.9	27	6	0	NA	B	292
5072	2018	852	0.454266	7010238	3307676	14.6	66.9	39	5	5	NA	B	NA
5063	2018	856	0.64528	7009529	3310715	14.6	66.9	37	5	2	NA	B	344
5049	2018	862	0.638037	7002606	3313957	14.6	66.9	23	6	6	NA	B	374
5085	2018	863	0.663687	7003422	3312888	14.6	66.9	50	5	5	NA	B	373
5079	2018	868	0.3949	7006193	3307982	14.6	66.9	25	7	7	NA	B	294
5115	2018	882	0.218855	6998273	3294170	10	66.9	26	6	4	NA	A	116
5095	2018	905	0.516794	6991272	3305842	14.6	66.9	34	6	6	NA	B	275
5108	2018	907	0.602325	6990444	3306275	14.6	66.9	56	6	3	NA	B	276
5103	2018	908	0.323175	6990498	3304859	14.6	66.9	39	5	4	NA	B	276
5076	2018	939	0.456759	7005579	3303275	14.6	66.9	39	5	5	NA	B	242
5075	2018	985	0.213288	7006703	3306855	14.6	66.9	27	7	7	NA	B	294
5078	2018	992	0.658845	7004876	3312758	14.6	66.9	39	5	2	NA	B	372
5093	2018	1000	0.631231	6999483	3317842	14.6	66.9	50	8	4	NA	B	427
5096	2018	1006	0.427277	6995422	3306578	14.6	66.9	27	6	6	NA	B	273
5098	2018	1007	0.657731	6990840	3308012	14.6	66.9	21	6	6	NA	B	301
5077	2018	1013	0.600308	6999163	3310831	14.6	66.9	33	6	4	NA	B	349
5058	2018	1015	0.62425	7001633	3310619	14.6	66.9	36	5	3	NA	B	322
5059	2018	1017	0.655876	7000923	3315646	14.6	66.9	30	6	6	NA	B	401
5048	2018	1022	0.651985	7001328	3312212	14.6	66.9	27	6	6	NA	B	348
5050	2018	1026	0.678648	6998867	3314786	14.6	66.9	29	6	6	NA	B	401
5060	2018	1027	0.683811	6998793	3317582	14.6	66.9	27	6	6	NA	B	427
5061	2018	1028	0.636256	7000641	3316797	14.6	66.9	33	6	5	NA	B	NA
5052	2018	1030	0.629852	7004121	3316331	14.6	66.9	25	5	4	NA	B	399
5080	2018	1040	0.568698	7008243	3309988	14.6	66.9	31	6	6	NA	B	319
[truncated: 197 more rows]

## Sheet: yearly_values
year	subarea	boxes	inhabited	inhabitprop	rain_sum	snow_mean	voles_indx	cs_rain_sum
1985	A	179	23	0.128492	36.4	20.4754	7.62195	48.2
1986	A	186	55	0.295699	32.05	16.4426	3.04878	45.8
1987	A	197	23	0.116751	14.4	22.459	0.731707	31.7
1988	A	196	69	0.352041	27.2	39.9016	8.8	38.8
1989	A	211	27	0.127962	28.4	0.868852	3.6	26.1
1990	A	203	14	0.0689655	26.65	2.39344	1.2	12.6
1991	A	205	36	0.17561	24.2	2.91803	11	24.8
1992	A	212	38	0.179245	27.2	4.21311	3.4	14.4
1993	A	207	20	0.0966184	20.7	2.90164	0.5	23.3
1994	A	212	26	0.122642	24.8	15.0328	4.2	19.3
1995	A	207	33	0.15942	30.05	6.22951	2.8	21.2
1996	A	216	23	0.106481	13.6	18.2951	2.5	40.7
1997	A	192	17	0.0885417	30.85	1.14754	0.2	35.3
1998	A	195	8	0.0410256	16.75	6.83607	0.2	43.3
1999	A	201	43	0.21393	25.15	15.0656	9.6	30.1
2000	A	200	12	0.06	41.1	15.0656	0.3	36.2
2001	A	198	12	0.0606061	45.3	21.4262	1.1	100.8
2002	A	191	26	0.136126	10.85	12.0656	9.4	36
2003	A	170	37	0.217647	14.65	16.2951	5.1	15
2004	A	175	20	0.114286	10.45	7.59016	1.2	7.9
2005	A	152	84	0.552632	10.4	6.57377	16	19.6
2006	A	153	36	0.235294	34.55	30.2787	0.5	33.3
2007	A	144	30	0.208333	22.15	8.09836	0	43.7
2008	A	136	56	0.411765	28.75	6.31148	10.1667	36.8
2009	A	140	92	0.657143	20.65	17.7049	7.66667	29.2
2010	A	131	21	0.160305	34.25	31.1475	0.833333	32
2011	A	147	81	0.55102	22	42.4918	9.33333	21.1
2012	A	130	53	0.407692	33.7	19.0164	3.83333	51.1
2013	A	120	32	0.266667	8.4	26.2951	0.333333	53.5
2014	A	115	41	0.356522	15.05	0.442623	9.63636	19
2015	A	121	54	0.446281	43.05	4.95082	2.13	51.3
2016	A	51	7	0.137255	26.4	8.24561	1.5	NA
2017	A	52	12	0.230769	32.2	8.90164	2	NA
2018	A	47	24	0.510638	21.2	35.2295	10	NA
2019	A	45	10	0.222222	17.3	11.9344	0.5	NA
2020	A	45	13	0.288889	29.65	2.18033	1.5	NA
2021	A	78	40	0.512821	23.85	35.2623	5.25	NA
1985	B	23	5	0.217391	36.4	20.4754	12.9412	48.2
1986	B	25	4	0.16	32.05	16.4426	6.51515	45.8
1987	B	26	7	0.269231	14.4	22.459	0.588235	31.7
1988	B	73	16	0.219178	27.2	39.9016	15.7353	38.8
1989	B	70	10	0.142857	28.4	0.868852	1.47059	26.1
1990	B	80	15	0.1875	26.65	2.39344	0.441176	12.6
1991	B	74	21	0.283784	24.2	2.91803	13.9706	24.8
1992	B	86	21	0.244186	27.2	4.21311	8.08824	14.4
1993	B	91	9	0.0989011	20.7	2.90164	0.882353	23.3
1994	B	87	13	0.149425	24.8	15.0328	3.82353	19.3
1995	B	88	20	0.227273	30.05	6.22951	0.882353	21.2
1996	B	96	10	0.104167	13.6	18.2951	5.29412	40.7
1997	B	142	18	0.126761	30.85	1.14754	1.02941	35.3
1998	B	138	12	0.0869565	16.75	6.83607	0.588235	43.3
1999	B	147	28	0.190476	25.15	15.0656	11.9118	30.1
2000	B	150	28	0.186667	41.1	15.0656	0	36.2
2001	B	153	27	0.176471	45.3	21.4262	0.78125	100.8
2002	B	145	28	0.193103	10.85	12.0656	9.85294	36
2003	B	136	45	0.330882	14.65	16.2951	5.3125	15
2004	B	128	24	0.1875	10.45	7.59016	1.66667	7.9
2005	B	127	50	0.393701	10.4	6.57377	5.39683	19.6
2006	B	126	30	0.238095	34.55	30.2787	3.01587	33.3
2007	B	128	31	0.242188	22.15	8.09836	0.31746	43.7
2008	B	129	50	0.387597	28.75	6.31148	8.4127	36.8
2009	B	129	68	0.527132	20.65	17.7049	3.49206	29.2
2010	B	121	27	0.22314	34.25	31.1475	0.47619	32
2011	B	117	69	0.589744	22	42.4918	14.7619	21.1
2012	B	118	75	0.635593	33.7	19.0164	6.19048	51.1
2013	B	116	38	0.327586	8.4	26.2951	0.645161	53.5
2014	B	118	48	0.40678	15.05	0.442623	9.54023	19
2015	B	124	60	0.483871	43.05	4.95082	3.33	51.3
2016	B	107	26	0.242991	26.4	8.24561	1.33	NA
2017	B	113	31	0.274336	32.2	8.90164	1.83	NA
2018	B	110	66	0.6	21.2	35.2295	14.6	NA
2019	B	99	39	0.393939	17.3	11.9344	0.33	NA
2020	B	105	44	0.419048	29.65	2.18033	0	NA
2021	B	109	61	0.559633	23.85	35.2623	10.33	NA

## Sheet: key
Supporting information (Data) to Kujala et al. (2024) Interactive effects of agricultural landscape heterogeneity and weather conditions on breeding density and reproductive success of a diurnal raptor
Key to variables:
Sheet: nests
id	nest id
year	year of occurrence
box	nest-box number
tlch_indx	territory land cover heterogeneity index (Simpson's diversity index
ykj_n	X-coordinates of the nest in YKJ coordinate system
ykj_e	Y-coordinates of the nest in YKJ coordinate system
vole_indx	local springtime vole index (total number of voles / 100 trap nights)
rain_sum	total sum of rainfall during the average nestling season (mm)
laydate	initiation date of laying, 1 = April 1st
clutchs	clutch size
fledged	number of nestlings reaching fledgling age
maage	age group of male parent (2 calendar years or >2 calendar years)
subarea	subregion of the study area, A = homogenous Alajoki field plain, B = heterogenous Kauhava-Lapua area
block	block ID based on a 2 x 2 km grid overlaid on the study area
Sheet: yearly_values
year	study year
subarea	subregion of the study area, A = homogenous Alajoki field plain, B = heterogenous Kauhava-Lapua area
boxes	total number of available nest-boxes in area
inhabited	total number of inhabited nest-boxes in area
inhabitprop	proportion of inhabited nest-boxes in area
rain_sum	total sum of rainfall during April and May (mm)
snow_mean	mean snow depth during April and may (cm)
vole_indx	local springtime vole index (total number of voles / 100 trap nights)
cs_rain_sum	total sum of rainfall during the average courtship period (mm)
